# Supplementary material for: 3-Acetyl-1-phenyl­thio­urea
Source: Acta Crystallogr Sect E Struct Rep Online. 2012 Jan 25;68(Pt 2):o508. doi: 10.1107/S1600536812002371 (PMC3275253; doi:10.1107/S1600536812002371)
Supplement: Supplementary file 1 [file e-68-0o508-sup1.cif]

##############################################################################
#                                                                            #
# This CIF contains the data in a paper accepted for publication in          #
# Acta Crystallographica Section E. It conforms to the requirements of       #
# Notes for Authors for Acta Crystallographica Section E, and has been       #
# peer reviewed under the auspices of the IUCr Commission on Journals.       #
#                                                                            #
# Full details of the Crystallographic Information File format               #
# are given in the paper "The Crystallographic Information File (CIF):       #
# a New Standard Archive File for Crystallography" by S. R. Hall, F. H.      #
# Allen and I. D. Brown [Acta Cryst. (1991), A47, 655-685].                  #
#                                                                            #
# The current version of the core CIF dictionary is obtainable from          #
# ftp://ftp.iucr.org/pub/cif_core.dic.                                       #
#                                                                            #
# Software is freely available for graphical display of the structure(s)     #
# in this CIF. For information consult the CIF software page                 #
# http://www.iucr.org/resources/cif/software.                                #
#                                                                            #
# This file may be used for bona fide research purposes within the           #
# scientific community so long as proper attribution is given to the journal # 
# article from which it was obtained.                                        #
#                                                                            #
##############################################################################
data_global
_audit_creation_method     ?
_journal_date_recd_electronic     2012-01-15
_journal_date_accepted     2012-01-19
_journal_name_full     'Acta Crystallographica, Section E'
_journal_year     2012
_journal_volume     68
_journal_issue      2
_journal_page_first     o508
_journal_page_last     o508
_journal_paper_category     QO
_journal_paper_doi     10.1107/S1600536812002371
_journal_coeditor_code     GK2451
_publ_contact_author
;
Muhammad Nawaz Tahir
University of Sargodha
Department of Physics
Sargodha
Pakistan
;
_publ_contact_author_email     'dmntahir_uos@yahoo.com'
_publ_contact_author_fax     '0092 48 32 22 121'
_publ_contact_author_phone     '0092 48 92 30 914'
_publ_section_title
;
3-Acetyl-1-phenylthiourea
;
loop_
    _publ_author_name
    _publ_author_address
    'Durre Shahwar'
;
Department of Chemistry
Government College University
Lahore
Pakistan
;
    'Tahir, M. Nawaz'
;
University of Sargodha
Department of Physics
Sargodha
Pakistan
;
    'Chohan, Muhammad Mansha'
;
Department of Chemistry
Government College University
Lahore
Pakistan
;
    'Ahmad, Naeem'
;
Department of Chemistry
Government College University
Lahore
Pakistan
;
    'Samiullah'
;
Department of Chemistry
Government College University
Lahore
Pakistan
;
data_I
_audit_creation_method     SHELXL-97
_chemical_name_systematic
;
3-Acetyl-1-phenylthiourea
;
_chemical_name_common
;
<i>N</i>-(phenylcarbamothioyl)acetamide
;
_chemical_formula_moiety     'C9 H10 N2 O S'
_chemical_formula_sum     'C9 H10 N2 O S'
_chemical_formula_iupac     'C9 H10 N2 O S'
_chemical_formula_weight     194.25
_symmetry_cell_setting     monoclinic
_symmetry_space_group_name_H-M     'P 21/c'
_symmetry_space_group_name_Hall     '-P 2ybc'
loop_
    _symmetry_equiv_pos_site_id
    _symmetry_equiv_pos_as_xyz
    1 x,y,z
    2 -x,1/2+y,1/2-z
    3 -x,-y,-z
    4 x,1/2-y,1/2+z
_cell_length_a     10.1911(2)
_cell_length_b     22.5480(4)
_cell_length_c     8.9736(2)
_cell_angle_alpha     90
_cell_angle_beta     112.4490(10)
_cell_angle_gamma     90
_cell_volume     1905.77(7)
_cell_formula_units_Z     8
_cell_measurement_reflns_used     3626
_cell_measurement_theta_min     2.16
_cell_measurement_theta_max     28.30
_cell_measurement_temperature     296(2)
_exptl_crystal_description     prism
_exptl_crystal_colour     'light green'
_exptl_crystal_size_max     0.35
_exptl_crystal_size_mid     0.25
_exptl_crystal_size_min     0.22
_exptl_crystal_density_diffrn     1.354
_exptl_crystal_density_meas     ?
_exptl_crystal_density_method     'not measured'
_exptl_crystal_F_000     816
_exptl_absorpt_coefficient_mu     0.299
_exptl_absorpt_correction_type     multi-scan
_exptl_absorpt_process_details     '(SADABS; Bruker, 2005)'
_exptl_absorpt_correction_T_min     0.915
_exptl_absorpt_correction_T_max     0.938
_exptl_special_details
;
;
_diffrn_ambient_temperature     296(2)
_diffrn_radiation_type     MoK\a
_diffrn_radiation_wavelength     0.71073
_diffrn_radiation_source     'fine-focus sealed tube'
_diffrn_radiation_monochromator     graphite
_diffrn_measurement_device_type     'Bruker Kappa APEXII CCD'
_diffrn_measurement_method     \w
_diffrn_detector_area_resol_mean     8.00
_diffrn_reflns_number     16643
_diffrn_reflns_av_R_equivalents     0.0235
_diffrn_reflns_av_sigmaI/netI     0.0239
_diffrn_reflns_theta_min     2.16
_diffrn_reflns_theta_max     28.30
_diffrn_reflns_theta_full     28.30
_diffrn_measured_fraction_theta_max     0.988
_diffrn_measured_fraction_theta_full     0.988
_diffrn_reflns_limit_h_min     -13
_diffrn_reflns_limit_h_max     13
_diffrn_reflns_limit_k_min     -23
_diffrn_reflns_limit_k_max     29
_diffrn_reflns_limit_l_min     -11
_diffrn_reflns_limit_l_max     11
_diffrn_standards_number     0
_diffrn_standards_interval_count     .
_diffrn_standards_interval_time     .
_diffrn_standards_decay_%     ?
_refine_special_details
;
Refinement of <i>F</i>^2^ against ALL reflections. The weighted <i>R</i>-factor
<i>wR</i> and goodness of fit <i>S</i> are based on <i>F</i>^2^, conventional
<i>R</i>-factors <i>R</i> are based on <i>F</i>, with <i>F</i> set to zero for
negative <i>F</i>^2^. The threshold expression of <i>F</i>^2^ >
\s(<i>F</i>^2^) is used only for calculating <i>R</i>-factors(gt) <i>etc</i>.
and is not relevant to the choice of reflections for refinement.
<i>R</i>-factors based on <i>F</i>^2^ are statistically about twice as large
as those based on <i>F</i>, and <i>R</i>- factors based on ALL data will be
even larger.
;
_reflns_number_total     4679
_reflns_number_gt     3626
_reflns_threshold_expression     I>2\s(I)
_refine_ls_structure_factor_coef     Fsqd
_refine_ls_matrix_type     full
_refine_ls_R_factor_all     0.0596
_refine_ls_R_factor_gt     0.0451
_refine_ls_wR_factor_gt     0.1195
_refine_ls_wR_factor_ref     0.1293
_refine_ls_goodness_of_fit_ref     1.053
_refine_ls_restrained_S_all     1.053
_refine_ls_number_reflns     4679
_refine_ls_number_parameters     228
_refine_ls_number_restraints     0
_refine_ls_hydrogen_treatment     constr
_refine_ls_weighting_scheme     calc
_refine_ls_weighting_details
         'calc w=1/[\s^2^(Fo^2^)+(0.0574P)^2^+0.6731P] where P=(Fo^2^+2Fc^2^)/3'
_atom_sites_solution_hydrogens     geom
_atom_sites_solution_primary     direct
_atom_sites_solution_secondary     difmap
_refine_ls_shift/su_max     0.000
_refine_ls_shift/su_mean     0.000
_refine_diff_density_max     0.299
_refine_diff_density_min     -0.354
loop_
    _atom_type_symbol
    _atom_type_description
    _atom_type_scat_dispersion_real
    _atom_type_scat_dispersion_imag
    _atom_type_scat_source
    'C' 'C' 0.0033 0.0016
                         'International Tables Vol C Tables 4.2.6.8 and 6.1.1.4'
    'H' 'H' 0.0000 0.0000
                         'International Tables Vol C Tables 4.2.6.8 and 6.1.1.4'
    'N' 'N' 0.0061 0.0033
                         'International Tables Vol C Tables 4.2.6.8 and 6.1.1.4'
    'O' 'O' 0.0106 0.0060
                         'International Tables Vol C Tables 4.2.6.8 and 6.1.1.4'
    'S' 'S' 0.1246 0.1234
                         'International Tables Vol C Tables 4.2.6.8 and 6.1.1.4'
_computing_data_collection     'APEX2 (Bruker, 2009)'
_computing_cell_refinement     'SAINT (Bruker, 2009)'
_computing_data_reduction     'SAINT (Bruker, 2009)'
_computing_structure_solution     'SHELXS97 (Sheldrick, 2008)'
_computing_structure_refinement     'SHELXL97 (Sheldrick, 2008)'
_computing_molecular_graphics
                  'ORTEP-3 for Windows (Farrugia, 1997) and PLATON (Spek, 2009)'
_computing_publication_material
                                'WinGX (Farrugia, 1999) and PLATON (Spek, 2009)'
loop_
    _atom_site_type_symbol
    _atom_site_label
    _atom_site_fract_x
    _atom_site_fract_y
    _atom_site_fract_z
    _atom_site_U_iso_or_equiv
    _atom_site_thermal_displace_type
    _atom_site_calc_flag
    _atom_site_refinement_flags
    _atom_site_occupancy
    _atom_site_disorder_assembly
    _atom_site_disorder_group
    S S1 -0.19196(6) 0.05015(3) 0.17599(8) 0.0666(2) Uani . . 1.000 . -16
    O O1 0.22186(16) -0.05280(6) 0.3471(2) 0.0647(5) Uani . . 1.000 . -16
    N N1 0.08613(17) 0.04741(6) 0.35398(19) 0.0455(5) Uani . . 1.000 . -16
    N N2 -0.01041(17) -0.03499(6) 0.19702(19) 0.0463(5) Uani . . 1.000 . -16
    C C1 0.09330(18) 0.10632(7) 0.4158(2) 0.0388(5) Uani . . 1.000 . -16
    C C2 0.1603(2) 0.11483(8) 0.5792(2) 0.0455(6) Uani . . 1.000 . -16
    C C3 0.1800(2) 0.17188(9) 0.6419(3) 0.0548(7) Uani . . 1.000 . -16
    C C4 0.1317(2) 0.21994(8) 0.5415(3) 0.0546(7) Uani . . 1.000 . -16
    C C5 0.0635(3) 0.21096(8) 0.3790(3) 0.0575(7) Uani . . 1.000 . -16
    C C6 0.0449(2) 0.15463(8) 0.3146(2) 0.0532(7) Uani . . 1.000 . -16
    C C7 -0.0283(2) 0.02154(8) 0.2479(2) 0.0428(5) Uani . . 1.000 . -16
    C C8 0.1098(2) -0.06975(8) 0.2494(2) 0.0449(6) Uani . . 1.000 . -16
    C C9 0.08992(12) -0.13043(2) 0.17563(12) 0.0596(7) Uani . . 1.000 . -16
    S S2 0.29361(6) 0.11538(2) 0.07535(6) 0.0571(2) Uani . . 1.000 . -16
    O O2 0.59666(10) -0.02218(2) 0.39879(7) 0.0624(5) Uani . . 1.000 . -16
    N N3 0.52470(6) 0.09140(2) 0.33705(7) 0.0456(5) Uani . . 1.000 . -16
    N N4 0.41578(16) 0.01207(6) 0.1764(2) 0.0463(5) Uani . . 1.000 . -16
    C C10 0.5529(2) 0.15166(7) 0.3895(2) 0.0419(5) Uani . . 1.000 . -16
    C C11 0.4580(2) 0.18411(10) 0.4315(3) 0.0569(7) Uani . . 1.000 . -16
    C C12 0.4945(3) 0.24100(10) 0.4927(3) 0.0692(9) Uani . . 1.000 . -16
    C C13 0.6232(3) 0.26489(9) 0.5078(3) 0.0669(8) Uani . . 1.000 . -16
    C C14 0.7165(3) 0.23256(10) 0.4653(3) 0.0641(8) Uani . . 1.000 . -16
    C C15 0.6826(2) 0.17540(9) 0.4056(3) 0.0523(6) Uani . . 1.000 . -16
    C C16 0.41954(19) 0.07247(7) 0.2070(2) 0.0405(5) Uani . . 1.000 . -16
    C C17 0.5029(2) -0.03202(8) 0.2695(2) 0.0459(6) Uani . . 1.000 . -16
    C C18 0.4715(2) -0.09258(9) 0.1962(3) 0.0590(7) Uani . . 1.000 . -16
    H H1 0.16310 0.02690 0.38876 0.0545 Uiso . . 1.000 . -16
    H H2 0.19244 0.08241 0.64760 0.0546 Uiso . . 1.000 . -16
    H H2A -0.08394 -0.05025 0.12321 0.0555 Uiso . . 1.000 . -16
    H H3 0.22598 0.17763 0.75237 0.0658 Uiso . . 1.000 . -16
    H H4 0.14526 0.25818 0.58346 0.0655 Uiso . . 1.000 . -16
    H H5 0.02914 0.24337 0.31114 0.0690 Uiso . . 1.000 . -16
    H H6 0.00015 0.14915 0.20379 0.0639 Uiso . . 1.000 . -16
    H H9A 0.15836 -0.15710 0.24765 0.0894 Uiso . . 1.000 . -16
    H H9B 0.10276 -0.12869 0.07516 0.0894 Uiso . . 1.000 . -16
    H H9C -0.00410 -0.14434 0.15685 0.0894 Uiso . . 1.000 . -16
    H H3A 0.58190 0.06497 0.39608 0.0548 Uiso . . 1.000 . -16
    H H4A 0.35054 0.00054 0.08761 0.0556 Uiso . . 1.000 . -16
    H H11 0.37031 0.16814 0.41908 0.0682 Uiso . . 1.000 . -16
    H H12 0.43186 0.26299 0.52351 0.0830 Uiso . . 1.000 . -16
    H H13 0.64664 0.30324 0.54715 0.0803 Uiso . . 1.000 . -16
    H H14 0.80349 0.24893 0.47639 0.0769 Uiso . . 1.000 . -16
    H H15 0.74639 0.15337 0.37671 0.0627 Uiso . . 1.000 . -16
    H H18A 0.52816 -0.09968 0.13370 0.0886 Uiso . . 1.000 . -16
    H H18B 0.37273 -0.09519 0.12774 0.0886 Uiso . . 1.000 . -16
    H H18C 0.49338 -0.12174 0.28022 0.0886 Uiso . . 1.000 . -16
loop_
    _atom_site_aniso_label
    _atom_site_aniso_U_11
    _atom_site_aniso_U_22
    _atom_site_aniso_U_33
    _atom_site_aniso_U_12
    _atom_site_aniso_U_13
    _atom_site_aniso_U_23
    S1 0.0461(3) 0.0524(3) 0.0799(4) 0.0084(2) 0.0003(3) -0.0220(3)
    O1 0.0495(8) 0.0449(8) 0.0774(10) 0.0053(6) -0.0008(8) -0.0177(7)
    N1 0.0430(8) 0.0309(8) 0.0525(9) 0.0012(6) 0.0071(7) -0.0056(6)
    N2 0.0436(8) 0.0339(8) 0.0500(9) -0.0021(6) 0.0053(7) -0.0088(6)
    C1 0.0400(9) 0.0290(8) 0.0459(9) -0.0014(7) 0.0147(8) -0.0031(7)
    C2 0.0501(10) 0.0370(9) 0.0446(10) 0.0048(8) 0.0128(8) 0.0013(7)
    C3 0.0629(12) 0.0491(11) 0.0465(11) 0.0021(9) 0.0143(9) -0.0117(9)
    C4 0.0709(13) 0.0340(10) 0.0654(13) -0.0038(9) 0.0332(11) -0.0104(9)
    C5 0.0835(15) 0.0314(10) 0.0602(12) 0.0039(9) 0.0302(12) 0.0064(8)
    C6 0.0739(14) 0.0386(10) 0.0422(10) 0.0001(9) 0.0166(10) 0.0025(8)
    C7 0.0470(10) 0.0336(9) 0.0431(9) -0.0001(7) 0.0121(8) -0.0024(7)
    C8 0.0472(10) 0.0342(9) 0.0475(10) 0.0001(7) 0.0115(8) -0.0036(7)
    C9 0.0599(12) 0.0392(10) 0.0691(14) 0.0009(9) 0.0128(11) -0.0143(10)
    S2 0.0581(3) 0.0369(3) 0.0535(3) 0.0050(2) -0.0041(2) 0.0012(2)
    O2 0.0595(9) 0.0436(8) 0.0599(9) 0.0107(7) -0.0041(7) -0.0056(7)
    N3 0.0441(8) 0.0323(7) 0.0481(9) 0.0042(6) 0.0037(7) -0.0030(6)
    N4 0.0443(8) 0.0328(8) 0.0485(9) -0.0012(6) 0.0029(7) -0.0049(6)
    C10 0.0478(10) 0.0309(8) 0.0381(9) 0.0018(7) 0.0063(8) -0.0013(7)
    C11 0.0540(12) 0.0503(12) 0.0620(13) 0.0037(9) 0.0174(10) -0.0091(9)
    C12 0.0836(17) 0.0504(13) 0.0657(14) 0.0180(12) 0.0197(13) -0.0105(10)
    C13 0.0972(19) 0.0329(10) 0.0563(13) -0.0030(11) 0.0134(12) -0.0048(9)
    C14 0.0773(15) 0.0446(12) 0.0647(14) -0.0174(11) 0.0206(12) -0.0023(10)
    C15 0.0573(12) 0.0424(10) 0.0543(11) -0.0020(9) 0.0182(10) -0.0015(8)
    C16 0.0394(9) 0.0337(9) 0.0443(9) -0.0012(7) 0.0114(8) -0.0004(7)
    C17 0.0412(9) 0.0357(9) 0.0532(11) 0.0031(7) 0.0095(8) -0.0017(8)
    C18 0.0563(12) 0.0348(10) 0.0703(14) 0.0060(9) 0.0067(10) -0.0063(9)
_geom_special_details
;
Bond distances, angles <i>etc</i>. have been calculated using the rounded
fractional coordinates. All su's are estimated from the variances of the
(full) variance-covariance matrix. The cell e.s.d.'s are taken into account in
the estimation of distances, angles and torsion angles
;
loop_
    _geom_bond_atom_site_label_1
    _geom_bond_atom_site_label_2
    _geom_bond_site_symmetry_1
    _geom_bond_site_symmetry_2
    _geom_bond_distance
    _geom_bond_publ_flag
    S1 C7 . . 1.671(2) no
    S2 C16 . . 1.6796(18) no
    O1 C8 . . 1.206(3) no
    O2 C17 . . 1.2090(19) no
    N1 C7 . . 1.326(2) no
    N1 C1 . . 1.431(2) no
    N2 C7 . . 1.389(2) no
    N2 C8 . . 1.377(3) no
    N1 H1 . . 0.8600 no
    N2 H2A . . 0.8600 no
    N3 C10 . . 1.4307(17) no
    N3 C16 . . 1.3181(18) no
    N4 C16 . . 1.387(2) no
    N4 C17 . . 1.381(2) no
    N3 H3A . . 0.8600 no
    N4 H4A . . 0.8600 no
    C1 C6 . . 1.383(2) no
    C1 C2 . . 1.374(2) no
    C2 C3 . . 1.388(3) no
    C3 C4 . . 1.375(3) no
    C4 C5 . . 1.370(4) no
    C5 C6 . . 1.378(3) no
    C8 C9 . . 1.4996(19) no
    C2 H2 . . 0.9300 no
    C3 H3 . . 0.9300 no
    C4 H4 . . 0.9300 no
    C5 H5 . . 0.9300 no
    C6 H6 . . 0.9300 no
    C9 H9A . . 0.9600 no
    C9 H9B . . 0.9600 no
    C9 H9C . . 0.9600 no
    C10 C15 . . 1.382(3) no
    C10 C11 . . 1.375(3) no
    C11 C12 . . 1.389(3) no
    C12 C13 . . 1.376(4) no
    C13 C14 . . 1.363(4) no
    C14 C15 . . 1.388(3) no
    C17 C18 . . 1.496(3) no
    C11 H11 . . 0.9300 no
    C12 H12 . . 0.9300 no
    C13 H13 . . 0.9300 no
    C14 H14 . . 0.9300 no
    C15 H15 . . 0.9300 no
    C18 H18A . . 0.9600 no
    C18 H18B . . 0.9600 no
    C18 H18C . . 0.9600 no
loop_
    _geom_angle_atom_site_label_1
    _geom_angle_atom_site_label_2
    _geom_angle_atom_site_label_3
    _geom_angle_site_symmetry_1
    _geom_angle_site_symmetry_2
    _geom_angle_site_symmetry_3
    _geom_angle
    _geom_angle_publ_flag
    C1 N1 C7 . . . 125.98(17) no
    C7 N2 C8 . . . 128.41(16) no
    C7 N1 H1 . . . 117.00 no
    C1 N1 H1 . . . 117.00 no
    C8 N2 H2A . . . 116.00 no
    C7 N2 H2A . . . 116.00 no
    C10 N3 C16 . . . 126.30(11) no
    C16 N4 C17 . . . 128.62(16) no
    C16 N3 H3A . . . 117.00 no
    C10 N3 H3A . . . 117.00 no
    C17 N4 H4A . . . 116.00 no
    C16 N4 H4A . . . 116.00 no
    C2 C1 C6 . . . 119.87(15) no
    N1 C1 C2 . . . 118.32(15) no
    N1 C1 C6 . . . 121.61(15) no
    C1 C2 C3 . . . 119.88(17) no
    C2 C3 C4 . . . 120.3(2) no
    C3 C4 C5 . . . 119.36(19) no
    C4 C5 C6 . . . 121.01(18) no
    C1 C6 C5 . . . 119.54(17) no
    N1 C7 N2 . . . 116.73(18) no
    S1 C7 N2 . . . 117.66(14) no
    S1 C7 N1 . . . 125.58(14) no
    O1 C8 N2 . . . 122.67(17) no
    N2 C8 C9 . . . 114.58(15) no
    O1 C8 C9 . . . 122.74(17) no
    C3 C2 H2 . . . 120.00 no
    C1 C2 H2 . . . 120.00 no
    C4 C3 H3 . . . 120.00 no
    C2 C3 H3 . . . 120.00 no
    C3 C4 H4 . . . 120.00 no
    C5 C4 H4 . . . 120.00 no
    C6 C5 H5 . . . 120.00 no
    C4 C5 H5 . . . 119.00 no
    C1 C6 H6 . . . 120.00 no
    C5 C6 H6 . . . 120.00 no
    H9A C9 H9C . . . 109.00 no
    C8 C9 H9A . . . 109.00 no
    H9B C9 H9C . . . 109.00 no
    C8 C9 H9C . . . 109.00 no
    H9A C9 H9B . . . 109.00 no
    C8 C9 H9B . . . 109.00 no
    C11 C10 C15 . . . 120.67(17) no
    N3 C10 C11 . . . 121.43(18) no
    N3 C10 C15 . . . 117.80(17) no
    C10 C11 C12 . . . 119.3(2) no
    C11 C12 C13 . . . 120.1(2) no
    C12 C13 C14 . . . 120.2(2) no
    C13 C14 C15 . . . 120.5(3) no
    C10 C15 C14 . . . 119.2(2) no
    S2 C16 N3 . . . 125.50(11) no
    S2 C16 N4 . . . 118.07(13) no
    N3 C16 N4 . . . 116.42(14) no
    O2 C17 C18 . . . 123.18(17) no
    N4 C17 C18 . . . 114.25(16) no
    O2 C17 N4 . . . 122.57(16) no
    C10 C11 H11 . . . 120.00 no
    C12 C11 H11 . . . 120.00 no
    C11 C12 H12 . . . 120.00 no
    C13 C12 H12 . . . 120.00 no
    C12 C13 H13 . . . 120.00 no
    C14 C13 H13 . . . 120.00 no
    C13 C14 H14 . . . 120.00 no
    C15 C14 H14 . . . 120.00 no
    C10 C15 H15 . . . 120.00 no
    C14 C15 H15 . . . 120.00 no
    C17 C18 H18A . . . 109.00 no
    C17 C18 H18B . . . 109.00 no
    C17 C18 H18C . . . 109.00 no
    H18A C18 H18B . . . 109.00 no
    H18A C18 H18C . . . 109.00 no
    H18B C18 H18C . . . 109.00 no
loop_
    _geom_torsion_atom_site_label_1
    _geom_torsion_atom_site_label_2
    _geom_torsion_atom_site_label_3
    _geom_torsion_atom_site_label_4
    _geom_torsion_site_symmetry_1
    _geom_torsion_site_symmetry_2
    _geom_torsion_site_symmetry_3
    _geom_torsion_site_symmetry_4
    _geom_torsion
    _geom_torsion_publ_flag
    C7 N1 C1 C2 . . . . 133.6(2) no
    C7 N1 C1 C6 . . . . -51.6(3) no
    C1 N1 C7 S1 . . . . -5.7(3) no
    C1 N1 C7 N2 . . . . 176.57(16) no
    C8 N2 C7 S1 . . . . -173.67(16) no
    C8 N2 C7 N1 . . . . 4.2(3) no
    C7 N2 C8 O1 . . . . -3.3(3) no
    C7 N2 C8 C9 . . . . 176.44(16) no
    C10 N3 C16 S2 . . . . -1.0(2) no
    C16 N3 C10 C11 . . . . 62.9(2) no
    C16 N3 C10 C15 . . . . -120.69(19) no
    C10 N3 C16 N4 . . . . 177.67(15) no
    C16 N4 C17 C18 . . . . -177.93(19) no
    C17 N4 C16 S2 . . . . -176.84(17) no
    C17 N4 C16 N3 . . . . 4.4(3) no
    C16 N4 C17 O2 . . . . 1.8(3) no
    C6 C1 C2 C3 . . . . -0.4(3) no
    N1 C1 C6 C5 . . . . -175.2(2) no
    C2 C1 C6 C5 . . . . -0.5(3) no
    N1 C1 C2 C3 . . . . 174.48(19) no
    C1 C2 C3 C4 . . . . 0.6(3) no
    C2 C3 C4 C5 . . . . 0.2(4) no
    C3 C4 C5 C6 . . . . -1.2(4) no
    C4 C5 C6 C1 . . . . 1.3(4) no
    N3 C10 C11 C12 . . . . 175.39(18) no
    C15 C10 C11 C12 . . . . -0.9(3) no
    N3 C10 C15 C14 . . . . -176.23(18) no
    C11 C10 C15 C14 . . . . 0.2(3) no
    C10 C11 C12 C13 . . . . 1.3(4) no
    C11 C12 C13 C14 . . . . -1.1(4) no
    C12 C13 C14 C15 . . . . 0.4(4) no
    C13 C14 C15 C10 . . . . 0.1(4) no
loop_
    _geom_hbond_atom_site_label_D
    _geom_hbond_atom_site_label_H
    _geom_hbond_atom_site_label_A
    _geom_hbond_site_symmetry_A
    _geom_hbond_distance_DH
    _geom_hbond_distance_HA
    _geom_hbond_distance_DA
    _geom_hbond_angle_DHA
    _geom_hbond_publ_flag
    N1 H1 O1 . 0.86 1.97 2.662(2) 136 yes
    N1 H1 O2 3_656 0.86 2.46 3.1967(19) 143 yes
    N2 H2A S2 3_555 0.86 2.64 3.4931(17) 170 yes
    N3 H3A O2 . 0.86 1.97 2.6633(7) 137 yes
    N3 H3A O1 3_656 0.86 2.42 3.1418(18) 142 yes
    N4 H4A S1 3_555 0.86 2.57 3.4150(18) 168 yes
    C18 H18B S1 3_555 0.96 2.83 3.594(3) 137 yes
_iucr_refine_instructions_details
;
TITL TUM1 in P2(1)/c
CELL 0.71073 10.1911 22.5480 8.9736 90.000 112.449 90.000
ZERR 8.00 0.0002 0.0004 0.0002 0.000 0.001 0.000
LATT 1
SYMM -x, y+1/2, -z+1/2
SFAC C  H  N  O  S
UNIT 72  80  16  8  8
L.S. 30
ACTA
BOND $H
HTAB
CONF
LIST 4
FMAP 2
PLAN 8
TEMP 23.000
MPLA 6 C1 C2 C3 C4 C5 C6
MPLA 7 N1 C7 S1 N2 C8 O1 C9
MPLA 6 C10 C11 C12 C13 C14 C15
MPLA 7 N3 C16 S2 N4 C17 O2 C18
WGHT    0.057400    0.673100
FVAR       0.14866
MOLE 1
S1    5   -0.191958    0.050150    0.175990    11.00000    0.04614    0.05242 =
         0.07986   -0.02199    0.00032    0.00843
O1    4    0.221856   -0.052796    0.347077    11.00000    0.04948    0.04494 =
         0.07735   -0.01773   -0.00082    0.00532
N1    3    0.086133    0.047413    0.353979    11.00000    0.04295    0.03089 =
         0.05252   -0.00558    0.00714    0.00124
AFIX  43
H1    2    0.163100    0.026901    0.388759    11.00000   -1.20000
AFIX   0
N2    3   -0.010408   -0.034987    0.197016    11.00000    0.04364    0.03394 =
         0.04999   -0.00878    0.00529   -0.00211
AFIX  43
H2A   2   -0.083940   -0.050249    0.123209    11.00000   -1.20000
AFIX   0
C1    1    0.093297    0.106324    0.415805    11.00000    0.04003    0.02902 =
         0.04593   -0.00306    0.01467   -0.00143
C2    1    0.160311    0.114825    0.579179    11.00000    0.05011    0.03704 =
         0.04463    0.00128    0.01277    0.00484
AFIX  43
H2    2    0.192443    0.082410    0.647603    11.00000   -1.20000
AFIX   0
C3    1    0.179946    0.171878    0.641863    11.00000    0.06289    0.04914 =
         0.04652   -0.01170    0.01426    0.00214
AFIX  43
H3    2    0.225982    0.177628    0.752365    11.00000   -1.20000
AFIX   0
C4    1    0.131704    0.219940    0.541472    11.00000    0.07088    0.03396 =
         0.06536   -0.01041    0.03315   -0.00377
AFIX  43
H4    2    0.145264    0.258184    0.583458    11.00000   -1.20000
AFIX   0
C5    1    0.063477    0.210956    0.379021    11.00000    0.08351    0.03138 =
         0.06017    0.00642    0.03021    0.00386
AFIX  43
H5    2    0.029142    0.243370    0.311135    11.00000   -1.20000
AFIX   0
C6    1    0.044895    0.154635    0.314549    11.00000    0.07388    0.03857 =
         0.04222    0.00251    0.01660    0.00014
AFIX  43
H6    2    0.000147    0.149154    0.203791    11.00000   -1.20000
AFIX   0
C7    1   -0.028328    0.021535    0.247944    11.00000    0.04700    0.03364 =
         0.04306   -0.00238    0.01212   -0.00005
C8    1    0.109833   -0.069752    0.249384    11.00000    0.04724    0.03423 =
         0.04753   -0.00363    0.01151    0.00012
C9    1    0.089922   -0.130426    0.175627    11.00000    0.05992    0.03915 =
         0.06912   -0.01425    0.01281    0.00093
AFIX 137
H9A   2    0.158358   -0.157098    0.247653    11.00000   -1.50000
H9B   2    0.102761   -0.128689    0.075156    11.00000   -1.50000
H9C   2   -0.004102   -0.144336    0.156847    11.00000   -1.50000
MOLE 2
S2    5    0.293609    0.115378    0.075347    11.00000    0.05814    0.03689 =
         0.05353    0.00117   -0.00414    0.00503
O2    4    0.596662   -0.022184    0.398787    11.00000    0.05951    0.04363 =
         0.05990   -0.00561   -0.00405    0.01066
N3    3    0.524698    0.091398    0.337048    11.00000    0.04411    0.03232 =
         0.04811   -0.00297    0.00370    0.00416
AFIX  43
H3A   2    0.581896    0.064972    0.396076    11.00000   -1.20000
AFIX   0
N4    3    0.415776    0.012071    0.176368    11.00000    0.04433    0.03283 =
         0.04852   -0.00488    0.00287   -0.00116
AFIX  43
H4A   2    0.350541    0.000537    0.087611    11.00000   -1.20000
AFIX   0
C10   1    0.552887    0.151663    0.389487    11.00000    0.04784    0.03089 =
         0.03807   -0.00133    0.00625    0.00182
C11   1    0.458007    0.184112    0.431502    11.00000    0.05399    0.05031 =
         0.06201   -0.00906    0.01736    0.00373
AFIX  43
H11   2    0.370307    0.168135    0.419080    11.00000   -1.20000
AFIX   0
C12   1    0.494525    0.241004    0.492694    11.00000    0.08358    0.05041 =
         0.06566   -0.01053    0.01968    0.01802
AFIX  43
H12   2    0.431862    0.262988    0.523514    11.00000   -1.20000
AFIX   0
C13   1    0.623216    0.264893    0.507795    11.00000    0.09720    0.03293 =
         0.05631   -0.00481    0.01339   -0.00295
AFIX  43
H13   2    0.646644    0.303239    0.547149    11.00000   -1.20000
AFIX   0
C14   1    0.716479    0.232563    0.465287    11.00000    0.07726    0.04464 =
         0.06468   -0.00227    0.02061   -0.01739
AFIX  43
H14   2    0.803491    0.248928    0.476393    11.00000   -1.20000
AFIX   0
C15   1    0.682612    0.175403    0.405549    11.00000    0.05726    0.04243 =
         0.05433   -0.00148    0.01817   -0.00202
AFIX  43
H15   2    0.746394    0.153366    0.376705    11.00000   -1.20000
AFIX   0
C16   1    0.419539    0.072473    0.207017    11.00000    0.03940    0.03369 =
         0.04434   -0.00038    0.01138   -0.00116
C17   1    0.502913   -0.032017    0.269498    11.00000    0.04120    0.03566 =
         0.05317   -0.00174    0.00950    0.00313
C18   1    0.471479   -0.092584    0.196223    11.00000    0.05634    0.03479 =
         0.07032   -0.00633    0.00669    0.00597
AFIX 137
H18A  2    0.528162   -0.099682    0.133702    11.00000   -1.50000
H18B  2    0.372727   -0.095189    0.127738    11.00000   -1.50000
H18C  2    0.493381   -0.121737    0.280222    11.00000   -1.50000
HKLF 4
REM  TUM1 in P2(1)/c
REM R1 =  0.0451 for   3626 Fo > 4sig(Fo)  and  0.0596 for all   4679 data
REM    228 parameters refined using      0 restraints
END
WGHT      0.0575      0.6732
REM Highest difference peak  0.299,  deepest hole -0.354,  1-sigma level  0.047
Q1    1  -0.1439  0.0602  0.1150  11.00000  0.05    0.30
Q2    1   0.0014 -0.1354  0.0765  11.00000  0.05    0.27
Q3    1   0.1823 -0.1427  0.1799  11.00000  0.05    0.23
Q4    1   0.1677 -0.0540  0.3986  11.00000  0.05    0.21
Q5    1   0.3635  0.1005  0.0569  11.00000  0.05    0.21
Q6    1   0.6020  0.1731  0.3400  11.00000  0.05    0.21
Q7    1   0.2658  0.0972  0.1345  11.00000  0.05    0.20
Q8    1   0.5504 -0.1220  0.2411  11.00000  0.05    0.20
;
