# Supplementary material for: 3-Acetyl-1-phenyl­thio­urea
Source: Acta Crystallogr Sect E Struct Rep Online. 2012 Jan 25;68(Pt 2):o508. doi: 10.1107/S1600536812002371 (PMC3275253; doi:10.1107/S1600536812002371)
Supplement: Supplementary file 2 [file e-68-0o508-Isup2.hkl]

#
# h,k,l, Fc-squared, Fo-squared, sigma(Fo-squared) and status flag
#
data_I
_shelx_title ' TUM1 in P2(1)/c'
_shelx_refln_list_code          4
_shelx_F_calc_maximum      223.73
_exptl_crystal_F_000       816.00
_reflns_d_resolution_high  0.7496
 
loop_
 _symmetry_equiv_pos_as_xyz
 'x, y, z'
 '-x, y+1/2, -z+1/2'
 '-x, -y, -z'
 'x, -y-1/2, z-1/2'
 
_cell_length_a    10.1911
_cell_length_b    22.5480
_cell_length_c     8.9736
_cell_angle_alpha  90.000
_cell_angle_beta  112.449
_cell_angle_gamma  90.000
 
_shelx_F_squared_multiplier     1.000
 
loop_
 _refln_index_h
 _refln_index_k
 _refln_index_l
 _refln_F_squared_calc
 _refln_F_squared_meas
 _refln_F_squared_sigma
 _refln_observed_status
   1   0   0      219.24      220.14      4.80 o
   2   0   0     6908.24     6467.50     86.41 o
   3   0   0     4968.93     4909.38     58.64 o
   4   0   0      673.88      655.00      8.98 o
   5   0   0       34.50       32.34      1.74 o
   6   0   0       21.72       47.96      4.52 o
   7   0   0       16.34       15.14      1.99 o
   8   0   0      600.89      578.47     12.10 o
   9   0   0       21.97       26.02      3.52 o
  10   0   0      744.74      712.06     19.23 o
  11   0   0       40.99       51.58      7.69 o
  12   0   0        0.05       -4.52      4.52 o
   1   1   0      226.68      227.89      8.96 o
   2   1   0     3786.72     3684.12     32.71 o
   3   1   0      975.39     1031.96      9.72 o
   4   1   0      372.92      369.27      3.93 o
   5   1   0       25.93       19.93      1.07 o
   6   1   0       95.46       96.31      2.26 o
   7   1   0        3.89        2.91      1.13 o
   8   1   0      335.84      329.06      8.67 o
   9   1   0       10.21        9.38      2.02 o
  10   1   0        1.03        8.21      2.20 o
  11   1   0        4.70        3.09      3.72 o
  12   1   0        1.70        3.51      3.35 o
   1   2   0      345.31      349.57      3.90 o
   2   2   0     1009.95      895.21      8.31 o
   3   2   0      835.10     1107.04     28.29 o
   4   2   0      150.44      158.17      2.66 o
   5   2   0     2965.99     3162.55     28.86 o
   6   2   0       87.08      127.06      4.45 o
   7   2   0       42.45       38.01      1.96 o
   8   2   0       21.91       25.86      1.92 o
   9   2   0       10.86       12.53      2.14 o
  10   2   0      410.30      401.86      8.88 o
  11   2   0        0.16        1.30      2.76 o
  12   2   0       22.99       21.21      4.31 o
   1   3   0      279.40      284.08      2.46 o
   2   3   0     8683.99     8631.55     72.84 o
   3   3   0       11.02       16.28      1.20 o
   4   3   0     5267.22     5599.95     52.97 o
   5   3   0       78.18       97.86      1.90 o
   6   3   0      404.42      380.46      5.25 o
   7   3   0      456.92      468.11      7.04 o
   8   3   0     1059.00     1039.97     13.60 o
   9   3   0      150.75      141.67      6.53 o
  10   3   0        1.28        4.80      2.71 o
  11   3   0       40.80       38.79      4.00 o
  12   3   0        1.74        0.73      3.62 o
   0   4   0       52.09       52.11      1.52 o
   1   4   0      228.22      250.27      2.45 o
   2   4   0     1403.70     1430.22     13.02 o
   3   4   0       72.49       75.24      1.21 o
   4   4   0       56.63       49.36      1.30 o
   5   4   0     4134.42     4064.62     36.73 o
   6   4   0        1.51       17.30     10.41 o
   7   4   0      174.13      168.68      3.60 o
   8   4   0      268.10      276.84      5.16 o
   9   4   0        0.38        1.86      1.73 o
  10   4   0       13.12       12.71      3.53 o
  11   4   0       58.66       65.38      4.87 o
  12   4   0       16.01       21.82      3.64 o
   1   5   0     7607.97     7550.81     82.31 o
   2   5   0     1447.89     1567.51     14.21 o
   3   5   0     9369.42     9248.82     81.96 o
   4   5   0      660.38      687.95      7.33 o
   5   5   0      103.96      134.95      2.21 o
   6   5   0      690.24      650.53      7.87 o
   7   5   0      739.11      750.61      9.29 o
   8   5   0        0.86        1.30      1.37 o
   9   5   0       17.18       18.13      2.26 o
  10   5   0       61.61       70.46      4.70 o
  11   5   0      145.73      151.44      7.39 o
  12   5   0       14.98       22.17      3.64 o
   0   6   0     2382.46     2494.69     33.20 o
   1   6   0      253.50      233.04      3.14 o
   2   6   0      644.34      669.24      6.76 o
   3   6   0     2891.14     3148.76     29.93 o
   4   6   0       19.33       11.63      0.72 o
   5   6   0     1524.53     1637.09     15.48 o
   6   6   0        2.60        1.94      0.73 o
   7   6   0       83.07       95.27      2.48 o
   8   6   0       42.48       40.82      2.69 o
   9   6   0        9.56       13.59      2.52 o
  10   6   0       69.72       57.53      4.32 o
  11   6   0       19.69       29.08      3.64 o
  12   6   0        2.10        6.99      3.04 o
   1   7   0     3229.01     3308.80     36.05 o
   2   7   0     1516.81     1627.24     16.82 o
   3   7   0     7727.73     7866.64     74.11 o
   4   7   0      275.39      295.03      3.66 o
   5   7   0      426.87      451.96      5.33 o
   6   7   0        3.25        5.78      1.08 o
   7   7   0      209.03      205.89      3.69 o
   8   7   0       40.32       39.56      2.69 o
   9   7   0      252.92      250.29      7.36 o
  10   7   0       15.31       10.91      2.78 o
  11   7   0       23.51       24.19      3.56 o
  12   7   0       14.63       13.58      3.38 o
   0   8   0       79.97      115.52      4.17 o
   1   8   0     1257.59     1298.85     14.56 o
   2   8   0      296.41      311.69      3.95 o
   3   8   0     3230.96     3305.63     31.43 o
   4   8   0       15.32       18.97      0.90 o
   5   8   0     1424.29     1252.14     12.76 o
   6   8   0       34.32       36.59      1.38 o
   7   8   0      686.73      662.98     10.91 o
   8   8   0      100.21       96.58      4.32 o
   9   8   0      197.53      178.59      6.23 o
  10   8   0        0.16        1.08      2.94 o
  11   8   0       12.09        6.76      2.85 o
  12   8   0        0.33        2.31      3.19 o
   1   9   0       27.39       39.79      0.79 o
   2   9   0      664.32      738.63      9.40 o
   3   9   0      281.12      326.18      4.42 o
   4   9   0       61.30       60.63      1.27 o
   5   9   0       17.21       22.05      1.01 o
   6   9   0      170.06      179.45      4.77 o
   7   9   0        2.07        3.20      1.25 o
   8   9   0       16.68       17.97      2.93 o
   9   9   0       13.58       13.96      2.64 o
  10   9   0        2.27       -1.12      2.13 o
  11   9   0       12.18       15.64      3.17 o
   0  10   0     2151.72     2263.11     27.20 o
   1  10   0     2494.68     2793.06     28.29 o
   2  10   0      273.07      247.52      5.22 o
   3  10   0      611.19      611.08      9.40 o
   4  10   0      169.93      176.59      2.65 o
   5  10   0     1523.01     1537.18     20.49 o
   6  10   0       50.10       60.69      2.16 o
   7  10   0      497.43      478.48      8.69 o
   8  10   0       56.93       63.41      3.79 o
   9  10   0       45.16       39.22      3.52 o
  10  10   0       46.30       52.98      4.59 o
  11  10   0       13.92        9.25      2.85 o
   1  11   0     7360.64     7366.09     79.89 o
   2  11   0      179.34      178.91      4.18 o
   3  11   0        0.83       21.35      1.98 o
   4  11   0        0.07        0.39      0.77 o
   5  11   0       15.08       16.73      1.11 o
   6  11   0      576.89      561.68     10.88 o
   7  11   0        0.76        1.14      1.59 o
   8  11   0       35.47       48.91      3.46 o
   9  11   0      157.25      154.43      5.92 o
  10  11   0       21.35       27.28      3.44 o
  11  11   0       33.43       44.63      4.25 o
   0  12   0     1385.39     1231.28     16.74 o
   1  12   0     5263.49     5882.55     63.79 o
   2  12   0     1438.86     1410.04     23.08 o
   3  12   0       19.93       21.65      1.81 o
   4  12   0       57.79       57.06      2.55 o
   5  12   0        9.10       11.28      1.30 o
   6  12   0        0.95        5.06      1.59 o
   7  12   0       30.29       20.66      2.40 o
   8  12   0       46.95       51.21      3.60 o
   9  12   0        4.92       13.44      2.63 o
  10  12   0      127.42      131.25      5.87 o
  11  12   0       25.51       30.80      3.79 o
   1  13   0     1361.24     1425.17     17.52 o
   2  13   0      235.64      215.73      4.96 o
   3  13   0       65.05       88.74      3.22 o
   4  13   0     1831.64     1806.40     25.19 o
   5  13   0       22.90       29.13      2.02 o
   6  13   0      326.15      342.73      9.22 o
   7  13   0       68.61       64.21      3.45 o
   8  13   0        0.08       -0.16      1.79 o
   9  13   0      211.52      206.06      6.83 o
  10  13   0        2.07        5.18      2.52 o
  11  13   0        1.07        3.10      2.73 o
   0  14   0     2922.77     3147.76     59.67 o
   1  14   0      130.01      136.38      2.38 o
   2  14   0      252.77      243.60      6.89 o
   3  14   0        6.19       10.38      1.57 o
   4  14   0      865.42      815.26     12.12 o
   5  14   0      154.01      153.34      3.52 o
   6  14   0      572.60      537.70     10.89 o
   7  14   0        2.46        3.46      1.79 o
   8  14   0        5.58        3.91      1.99 o
   9  14   0       25.60       34.59      3.33 o
  10  14   0      105.15      123.58      8.86 o
  11  14   0       17.61       19.54      3.39 o
   1  15   0       63.52       61.00      1.70 o
   2  15   0       87.29       70.62      2.69 o
   3  15   0        0.84        0.45      1.31 o
   4  15   0      999.90      977.97     14.21 o
   5  15   0      153.94      171.69      6.89 o
   6  15   0     1595.99     1592.23     27.28 o
   7  15   0       46.25       43.97      3.12 o
   8  15   0        0.06       -1.70      1.70 o
   9  15   0       81.12       86.14      7.61 o
  10  15   0       65.36       67.09      7.28 o
   0  16   0       31.78       38.93      2.24 o
   1  16   0        3.37        4.87      0.79 o
   2  16   0     2248.25     2233.36     35.88 o
   3  16   0        0.82       -0.33      1.74 o
   4  16   0      250.46      245.48     14.03 o
   5  16   0       11.14        8.90      2.31 o
   6  16   0       17.53       25.85      2.35 o
   7  16   0       10.03        8.82      2.08 o
   8  16   0      140.76      140.45      5.25 o
   9  16   0        0.04        2.15      2.19 o
  10  16   0       22.93       24.61      3.24 o
   1  17   0       17.25       14.71      0.92 o
   2  17   0     1620.81     1650.93     27.08 o
   3  17   0      253.07      230.09     10.18 o
   4  17   0     2386.96     2366.12     81.00 o
   5  17   0       31.23       28.36      2.95 o
   6  17   0      102.18       94.14      3.67 o
   7  17   0       64.81       62.64      3.39 o
   8  17   0        0.73        2.68      2.02 o
   9  17   0       22.19       33.82      3.39 o
  10  17   0        4.41       -0.25      2.83 o
   0  18   0     1127.95     1128.12     22.72 o
   1  18   0      614.54      589.80      8.26 o
   2  18   0     3099.87     3152.17     52.55 o
   3  18   0       20.30       19.00      3.39 o
   4  18   0      113.14      122.22     10.18 o
   5  18   0       19.28       14.95      2.88 o
   6  18   0        4.87        7.81      1.50 o
   7  18   0       14.92       14.14      2.11 o
   8  18   0      222.56      214.93     13.12 o
   9  18   0        6.10       16.74      5.88 o
  10  18   0       14.71       24.89      6.79 o
   1  19   0      820.92      804.52     12.74 o
   2  19   0      301.61      308.28     14.48 o
   3  19   0        1.73        4.52      3.17 o
   4  19   0      446.92      436.20     16.74 o
   5  19   0       16.11       17.19      4.52 o
   6  19   0      182.55      152.49      9.95 o
   7  19   0       64.34       66.97      8.14 o
   8  19   0       17.15       15.38      5.43 o
   9  19   0       23.74       45.25      7.69 o
   0  20   0       10.12        5.88      2.26 o
   1  20   0       60.61       72.13      2.93 o
   2  20   0        0.44       -0.45      2.71 o
   3  20   0      422.36      385.97     14.93 o
   4  20   0       95.91       89.59      7.24 o
   5  20   0       60.16       69.68      7.24 o
   6  20   0        1.65       14.48      4.98 o
   7  20   0      272.88      307.24     15.84 o
   8  20   0       41.13       36.65      6.79 o
   9  20   0        9.31       11.76      5.43 o
   1  21   0       95.77       89.74      3.26 o
   2  21   0       52.17       62.90      5.43 o
   3  21   0       27.07       33.48      4.52 o
   4  21   0      440.43      435.75     17.19 o
   5  21   0       13.22        9.05      3.62 o
   6  21   0       26.73       24.43      5.43 o
   7  21   0       51.03       59.73      7.69 o
   8  21   0        7.02        8.60      4.98 o
   0  22   0       48.31       43.89      3.62 o
   1  22   0        5.90        4.80      1.51 o
   2  22   0        2.08        0.45      2.71 o
   3  22   0      409.17      410.41     15.84 o
   4  22   0       14.87       10.86      4.07 o
   5  22   0       22.49       27.15      4.98 o
   6  22   0       21.87       32.13      5.88 o
   7  22   0      237.10      239.82     13.57 o
   8  22   0        0.33        5.88      4.52 o
   1  23   0      619.77      572.85     19.00 o
   2  23   0        5.30        5.88      3.17 o
   3  23   0      186.71      173.76      9.05 o
   4  23   0        2.27        0.90      3.62 o
   5  23   0       11.14       20.36      4.52 o
   6  23   0        3.64        5.88      4.07 o
   7  23   0      164.79      179.19     12.22 o
   8  23   0       29.17       27.60      6.79 o
   0  24   0       13.06       14.48      2.71 o
   1  24   0       50.13       50.23      4.52 o
   2  24   0       16.43       14.48      3.62 o
   3  24   0        6.44        6.79      3.17 o
   4  24   0       22.41       18.55      4.52 o
   5  24   0        9.07        6.79      4.07 o
   6  24   0       39.80       42.08      6.33 o
   7  24   0       42.31       50.68      7.24 o
   1  25   0      187.03      187.33      8.60 o
   2  25   0        1.30       -2.71      2.71 o
   3  25   0       76.62       83.26      7.24 o
   4  25   0       23.85       23.98      4.98 o
   5  25   0       12.17       14.48      4.52 o
   6  25   0        5.28        6.33      4.52 o
   1  26   0       15.18       15.84      3.17 o
   2  26   0       37.97       35.29      4.52 o
   3  26   0       97.65      103.62      7.69 o
   4  26   0       15.25       10.86      4.52 o
   5  26   0       45.57       42.53      6.33 o
   6  26   0        0.57        4.52      4.52 o
   2  27   0       11.17        8.60      3.17 o
   3  27   0        0.30        5.43      3.62 o
   4  27   0      132.46      152.04      9.95 o
   5  27   0        0.67        1.81      4.07 o
   2  28   0       12.42       13.57      4.07 o
   3  28   0        7.16       16.74      4.52 o
   4  28   0        7.35        9.50      4.07 o
   3  29   0       39.19       47.06      6.33 o
 -12   1   1       63.87       59.09     10.41 o
 -11   1   1       21.10       26.20      3.30 o
 -10   1   1      167.98      164.17      4.24 o
  -9   1   1      133.28      140.36      3.66 o
  -8   1   1      252.96      256.88      4.83 o
  -7   1   1      639.09      587.78      8.19 o
  -6   1   1      299.03      257.52      5.32 o
  -5   1   1      464.13      588.13      6.23 o
  -4   1   1     4386.32     4545.01     38.57 o
  -3   1   1     8675.55     8397.12     64.59 o
  -2   1   1     2271.67     2324.90     18.02 o
  -1   1   1      235.93      188.20      2.32 o
   0   1   1     1410.85     1324.40     12.98 o
   1   1   1      308.86      285.92      3.12 o
   2   1   1      811.10      846.29      7.64 o
   4   1   1      552.08      539.98      8.76 o
   5   1   1      398.00      416.57      7.29 o
   6   1   1     1653.29     1612.73     33.60 o
   7   1   1     2137.02     2039.16     29.75 o
   8   1   1        1.55        1.15      1.57 o
   9   1   1        2.61        3.83      1.97 o
  10   1   1        6.07        5.30      2.12 o
  11   1   1       55.22       66.64     14.93 o
  12   1   1        0.81        7.26      3.67 o
 -12   2   1        0.20        1.49      7.69 o
 -11   2   1        5.25        3.81      1.89 o
 -10   2   1       10.36        5.79      1.63 o
  -9   2   1        7.04       10.81      1.64 o
  -8   2   1     1189.31     1124.26     14.41 o
  -7   2   1        3.57        3.50      1.07 o
  -6   2   1      453.10      474.13      5.80 o
  -5   2   1      500.35      526.73      5.66 o
  -4   2   1      307.35      341.14      3.65 o
  -3   2   1    12173.29    12014.76     92.97 o
  -2   2   1    11882.22    11471.24     92.95 o
  -1   2   1     1024.44     1029.97      8.87 o
   0   2   1     2492.39     2641.76     24.96 o
   1   2   1      706.48      656.27      6.64 o
   2   2   1     8148.39     8013.55     75.62 o
   3   2   1      931.46     1030.04     12.07 o
   4   2   1     1480.64     1504.13     19.06 o
   5   2   1      217.97      184.58      4.13 o
   6   2   1      887.74      922.82     14.47 o
   7   2   1      122.77      119.89      5.88 o
   8   2   1      134.35      127.90      4.44 o
   9   2   1       35.54       39.50      2.99 o
  10   2   1       66.78       56.33      4.64 o
  11   2   1       52.34       60.46      4.78 o
  12   2   1       29.73       24.89      4.63 o
 -12   3   1        9.36        8.03      3.04 o
 -11   3   1       33.50       36.03      2.82 o
 -10   3   1        7.19        4.67      1.59 o
  -9   3   1       19.92       22.73      3.05 o
  -8   3   1      250.08      252.38      4.80 o
  -7   3   1      206.95      197.64      3.56 o
  -6   3   1        7.10       13.07      1.07 o
  -5   3   1       25.36       40.15      1.28 o
  -4   3   1      747.87      815.86      8.46 o
  -3   3   1     3115.44     3331.60     25.85 o
  -2   3   1       31.66       29.74      1.04 o
  -1   3   1       69.76       68.09      0.79 o
   0   3   1     4333.82     4199.88     39.87 o
   1   3   1      135.00      168.39      2.22 o
   2   3   1     2583.05     2762.58     24.87 o
   3   3   1      523.20      558.38      6.99 o
   4   3   1      882.35     1050.73     13.72 o
   5   3   1      460.76      395.63      7.06 o
   6   3   1      951.56     1007.19     15.55 o
   7   3   1      189.62      162.87      8.42 o
   8   3   1        6.24        4.23      1.74 o
   9   3   1       32.18       34.81      2.87 o
  10   3   1       88.42       94.04      5.38 o
  11   3   1      132.04      136.98      6.49 o
  12   3   1       15.64       17.41      4.31 o
 -12   4   1       23.36       22.59      3.56 o
 -11   4   1       38.61       47.59      3.20 o
 -10   4   1       26.15       24.90      2.29 o
  -9   4   1      394.87      374.84      8.30 o
  -8   4   1      581.36      559.31     10.36 o
  -7   4   1        2.61       -0.12      0.94 o
  -6   4   1       17.92       12.53      0.99 o
  -5   4   1      128.56      125.34      2.08 o
  -4   4   1      477.91      470.90      4.95 o
  -3   4   1     2398.89     2334.55     19.10 o
  -2   4   1     1912.78     1923.94     17.36 o
  -1   4   1      177.99      182.93      1.91 o
   0   4   1       76.02       76.38      1.36 o
   1   4   1      143.55      173.01      2.23 o
   2   4   1     2314.73     2262.13     20.44 o
   3   4   1      686.68      786.59      9.38 o
   4   4   1      583.54      727.17      9.90 o
   5   4   1     1163.49     1161.57     17.23 o
   6   4   1        5.51        8.00      1.40 o
   7   4   1        5.08        0.00      1.40 o
   8   4   1      339.39      326.73      7.23 o
   9   4   1        4.76        3.57      1.91 o
  10   4   1       80.99       78.12      4.95 o
  11   4   1       53.47       54.82      4.77 o
 -12   5   1        3.77        1.33      2.59 o
 -11   5   1       31.12       45.58      4.24 o
 -10   5   1       57.40       55.32      3.03 o
  -9   5   1      121.12      138.65      3.65 o
  -8   5   1       48.13       38.01      2.04 o
  -7   5   1      151.03      129.70      2.82 o
  -6   5   1       51.64       40.06      1.49 o
  -5   5   1      758.00      786.04      8.04 o
  -4   5   1     1859.75     1938.42     17.81 o
  -3   5   1      494.50      567.13      5.37 o
  -2   5   1      415.00      424.75      4.23 o
  -1   5   1      569.51      582.49      5.48 o
   0   5   1     6903.89     7029.53     66.85 o
   1   5   1     4700.32     4833.20     52.74 o
   2   5   1      795.54      737.53      7.05 o
   3   5   1      509.83      530.76      6.64 o
   4   5   1       80.24      122.63      3.26 o
   5   5   1      703.60      641.33     13.56 o
   6   5   1       22.76       24.55      1.83 o
   7   5   1      290.38      304.73      8.42 o
   8   5   1      146.09      138.78      4.55 o
   9   5   1        1.90        2.71      2.13 o
  10   5   1        2.04        5.97      3.65 o
  11   5   1       46.50       55.73      4.69 o
 -12   6   1        1.74        4.89      3.97 o
 -11   6   1      174.52      180.32      6.76 o
 -10   6   1       42.95       38.80      2.68 o
  -9   6   1      125.97      114.21      3.70 o
  -8   6   1      333.66      339.83      5.74 o
  -7   6   1        2.46       -0.71      0.90 o
  -6   6   1      269.62      303.10      4.09 o
  -5   6   1      540.60      577.89      6.11 o
  -4   6   1     1000.26     1081.15     10.99 o
  -3   6   1      347.30      285.73      3.41 o
  -2   6   1      981.76      988.25      9.16 o
  -1   6   1     6689.21     6324.50     56.21 o
   0   6   1      232.44      235.62      2.71 o
   1   6   1      184.58      176.28      2.41 o
   2   6   1      441.23      456.27      4.82 o
   3   6   1     1212.32     1274.95     14.65 o
   4   6   1      942.70     1093.71     13.04 o
   5   6   1      229.97      219.57      4.10 o
   6   6   1       92.95       85.15      2.92 o
   7   6   1      544.72      477.97      8.98 o
   8   6   1      676.43      641.80     11.52 o
   9   6   1       35.86       35.38      3.38 o
  10   6   1       29.67       45.10      4.05 o
  11   6   1        0.24       -2.59      2.59 o
 -12   7   1        0.03        2.42      2.49 o
 -11   7   1        1.16        5.09      2.48 o
 -10   7   1       19.40       20.01      2.32 o
  -9   7   1       24.89       30.08      2.25 o
  -8   7   1       74.57       78.21      2.64 o
  -7   7   1      156.99      157.32      2.84 o
  -6   7   1        7.18        2.26      1.11 o
  -5   7   1     2414.44     2594.19     23.79 o
  -4   7   1      140.45      184.63      2.58 o
  -3   7   1      318.38      336.32      3.57 o
  -2   7   1        0.05        2.06      0.49 o
  -1   7   1      832.35      883.04      8.14 o
   0   7   1      824.74      811.84      8.50 o
   1   7   1      509.52      580.09      6.79 o
   2   7   1       73.76       76.14      1.37 o
   3   7   1      635.80      705.46      7.80 o
   4   7   1      184.37      189.28      3.34 o
   5   7   1      382.97      375.69      6.57 o
   6   7   1      111.06      106.89      2.92 o
   7   7   1       64.52       57.04      2.57 o
   8   7   1        0.13        6.91      2.25 o
   9   7   1       42.92       39.25      3.64 o
  10   7   1       71.02       90.70      5.39 o
  11   7   1       13.93        9.97      3.19 o
 -12   8   1       18.33       18.49      3.26 o
 -11   8   1       44.71       45.14      4.13 o
 -10   8   1      119.42      113.37      4.02 o
  -9   8   1       12.91       13.06      1.82 o
  -8   8   1       38.95       35.35      2.91 o
  -7   8   1        1.48        8.36      1.41 o
  -6   8   1        0.07        4.95      2.22 o
  -5   8   1      390.21      333.77      4.46 o
  -4   8   1      228.90      245.98      3.08 o
  -3   8   1     1192.18     1306.33     12.97 o
  -2   8   1      725.18      688.10      7.56 o
  -1   8   1      932.17      913.46      8.44 o
   0   8   1        1.76        4.40      0.47 o
   1   8   1      130.69      113.17      1.50 o
   2   8   1       66.43       81.76      1.36 o
   3   8   1      190.19      317.43      4.04 o
   4   8   1      245.64      305.28      4.40 o
   5   8   1       23.41       23.97      1.45 o
   6   8   1        0.27        6.04      1.17 o
   7   8   1       31.89       26.36      1.89 o
   8   8   1      434.26      409.19     10.31 o
   9   8   1      131.49      131.58      5.52 o
  10   8   1        0.75        2.41      2.52 o
  11   8   1        2.04       -2.40      2.40 o
 -12   9   1        2.22        4.16      2.85 o
 -11   9   1        3.06        2.01      2.71 o
 -10   9   1       32.09       32.03      4.57 o
  -9   9   1      182.05      185.84      4.70 o
  -8   9   1       22.02       20.43      1.75 o
  -7   9   1      733.90      656.38      8.92 o
  -6   9   1       51.10       56.91      1.74 o
  -5   9   1      407.64      398.11      5.58 o
  -4   9   1        6.45        4.72      0.44 o
  -3   9   1      576.05      640.70      6.76 o
  -2   9   1      806.21      818.55      8.81 o
  -1   9   1      147.29      160.17      1.98 o
   0   9   1      778.10      804.68      7.49 o
   1   9   1     5637.10     5808.54     63.33 o
   2   9   1      137.75      119.96      1.84 o
   3   9   1     3247.44     3295.48     44.48 o
   4   9   1      599.94      592.08     10.70 o
   5   9   1       73.83       40.60      1.71 o
   6   9   1       67.64       72.39      3.21 o
   7   9   1       78.56       64.56      3.70 o
   8   9   1      118.16      117.66      5.33 o
   9   9   1      267.98      275.86      8.23 o
  10   9   1       60.54       77.22      5.03 o
  11   9   1       26.41       24.87      3.72 o
 -12  10   1       75.68       85.23      5.63 o
 -11  10   1        2.89       -0.59      2.40 o
 -10  10   1       15.04       21.78      2.99 o
  -9  10   1       13.21       13.88      2.00 o
  -8  10   1      176.85      172.60      5.59 o
  -7  10   1      128.89      122.18      2.88 o
  -6  10   1       49.17       49.81      1.88 o
  -5  10   1      313.43      362.44      4.68 o
  -4  10   1      166.66      151.85      2.37 o
  -3  10   1     2782.60     2826.10     27.11 o
  -2  10   1      340.39      328.24      3.91 o
  -1  10   1     1067.71     1238.21     12.04 o
   0  10   1       24.44       32.49      1.03 o
   1  10   1      875.89      902.02     10.52 o
   2  10   1     2392.85     2474.26     30.19 o
   3  10   1     1238.87     1258.29     13.39 o
   4  10   1      137.78      128.55      3.05 o
   5  10   1       32.54       29.55      1.44 o
   6  10   1      347.24      346.17      6.57 o
   7  10   1      136.14      120.04      4.66 o
   8  10   1        5.91        8.81      2.32 o
   9  10   1        4.71        5.57      2.53 o
  10  10   1        5.53        5.01      2.66 o
  11  10   1       25.70       31.97      5.43 o
 -12  11   1       47.39       64.29      5.11 o
 -11  11   1        1.14        3.41      2.46 o
 -10  11   1       14.41       16.34      2.73 o
  -9  11   1       29.19       24.25      2.52 o
  -8  11   1      195.08      185.66      6.67 o
  -7  11   1      198.23      175.14      4.04 o
  -6  11   1       98.84      123.06      2.46 o
  -5  11   1      194.26      206.35      4.99 o
  -4  11   1      967.62      987.45     10.91 o
  -3  11   1       13.13        9.41      0.50 o
  -2  11   1       93.69      134.10      1.96 o
  -1  11   1       61.58       43.18      1.02 o
   0  11   1       80.18       63.60      1.00 o
   1  11   1        0.48        1.58      0.47 o
   2  11   1      243.86      248.41      3.58 o
   3  11   1        2.35        9.28      0.80 o
   4  11   1     1336.95     1291.08     18.56 o
   5  11   1       25.95       23.11      1.55 o
   6  11   1      334.91      292.48      6.93 o
   7  11   1       32.31       26.74      2.73 o
   8  11   1        0.54        4.07      2.13 o
   9  11   1       11.63       13.56      2.73 o
  10  11   1       18.73       22.89      3.38 o
  11  11   1       37.50       35.31      4.16 o
 -11  12   1       39.66       38.61      4.09 o
 -10  12   1        1.64       -0.03      2.19 o
  -9  12   1      106.39       96.50      4.23 o
  -8  12   1        1.04        2.80      1.28 o
  -7  12   1        8.88        9.91      1.41 o
  -6  12   1       89.97       88.78      3.22 o
  -5  12   1      135.36      132.36      2.56 o
  -4  12   1      642.81      644.89      7.46 o
  -3  12   1      819.67      829.40      8.68 o
  -2  12   1      165.88      160.38      2.94 o
  -1  12   1       17.47       23.56      0.81 o
   0  12   1       68.97       65.32      1.24 o
   1  12   1      331.21      306.20      4.13 o
   2  12   1      101.56      119.17      2.21 o
   3  12   1        7.89        5.06      0.78 o
   4  12   1      383.77      382.25      7.85 o
   5  12   1      835.65      828.02     14.11 o
   6  12   1      113.54       95.93      5.27 o
   7  12   1       83.72       83.68      5.54 o
   8  12   1      112.83      113.77      4.79 o
   9  12   1        8.85        9.20      2.59 o
  10  12   1        2.61        3.14      3.20 o
  11  12   1        1.87       -1.11      2.85 o
 -11  13   1        0.34       -1.00      3.43 o
 -10  13   1        2.46        2.83      2.32 o
  -9  13   1        3.40        4.47      2.19 o
  -8  13   1      127.25      116.56      4.09 o
  -7  13   1       56.82       51.12      2.24 o
  -6  13   1      147.50      162.94      5.26 o
  -5  13   1      210.66      216.63      3.50 o
  -4  13   1     2417.53     2351.56     26.33 o
  -3  13   1        0.42        1.70      0.71 o
  -2  13   1     1059.95     1024.92     11.04 o
  -1  13   1       29.44       36.70      1.00 o
   0  13   1      523.68      513.17      5.30 o
   1  13   1        0.01        0.71      0.47 o
   2  13   1      171.99      171.44      3.23 o
   3  13   1      762.54      801.35     11.89 o
   4  13   1       37.81       37.72      3.70 o
   5  13   1      499.62      479.14     12.80 o
   6  13   1      686.70      623.56     16.16 o
   7  13   1      263.15      271.00      7.25 o
   8  13   1        0.43       -0.59      1.92 o
   9  13   1       21.06       28.78      3.26 o
  10  13   1      112.35      105.36      6.70 o
 -11  14   1        8.24        8.22      2.85 o
 -10  14   1       15.15       14.77      2.79 o
  -9  14   1       66.79       71.68      4.11 o
  -8  14   1      200.73      198.43      6.12 o
  -7  14   1        6.49        7.46      1.69 o
  -6  14   1      100.99      105.84      2.80 o
  -5  14   1       38.45       35.61      1.53 o
  -4  14   1      313.12      300.15      4.20 o
  -3  14   1       81.72       82.25      2.27 o
  -2  14   1       10.72       16.16      1.75 o
  -1  14   1       93.91       64.77      1.48 o
   0  14   1        9.07        4.27      0.57 o
   1  14   1       10.31        5.66      0.67 o
   2  14   1     1794.27     1800.68     20.45 o
   3  14   1      386.87      381.69      6.37 o
   4  14   1       40.23       35.84      2.69 o
   5  14   1        5.99        4.59      2.49 o
   6  14   1      110.45      106.09      4.26 o
   7  14   1      108.73       99.69      4.38 o
   8  14   1        6.24        4.80      2.25 o
   9  14   1       13.74       13.96      2.85 o
  10  14   1       97.72      105.84      7.88 o
 -11  15   1        7.42        4.07      2.93 o
 -10  15   1       75.74       70.75      4.66 o
  -9  15   1       11.48       14.36      2.63 o
  -8  15   1        8.16        7.05      2.02 o
  -7  15   1        1.10        3.57      1.70 o
  -6  15   1        0.14       -0.05      1.22 o
  -5  15   1       34.38       31.67      1.63 o
  -4  15   1       95.76       85.82      5.40 o
  -3  15   1       13.04       12.77      1.43 o
  -2  15   1       11.29       17.15      1.05 o
  -1  15   1      312.19      293.48      3.99 o
   0  15   1      636.36      643.58      7.18 o
   1  15   1      453.11      445.46      5.73 o
   2  15   1        2.38        2.69      0.73 o
   3  15   1      628.50      618.10      9.52 o
   4  15   1        0.45        0.34      1.11 o
   5  15   1      240.84      218.80      8.00 o
   6  15   1        4.39        3.24      1.64 o
   7  15   1        1.80        3.21      1.86 o
   8  15   1       24.11       24.12      2.85 o
   9  15   1        2.94        6.41      2.46 o
  10  15   1        7.16       10.55      3.12 o
 -11  16   1       16.81       22.73      3.52 o
 -10  16   1       42.87       53.14      4.12 o
  -9  16   1        0.16       -0.52      2.06 o
  -8  16   1      240.65      230.82      6.64 o
  -7  16   1       66.11       63.56      3.39 o
  -6  16   1      124.78      122.74      4.72 o
  -5  16   1      592.08      584.39     11.05 o
  -4  16   1     1447.07     1384.17     43.44 o
  -3  16   1      463.53      463.03      6.92 o
  -2  16   1        6.47        7.91      0.91 o
  -1  16   1        4.48        3.98      0.58 o
   0  16   1      137.08      138.93      2.13 o
   1  16   1      250.15      253.53      3.69 o
   2  16   1     1857.57     1836.62     20.94 o
   3  16   1      821.61      848.32     12.53 o
   4  16   1      329.30      319.95     15.16 o
   5  16   1       92.91       88.12     10.41 o
   6  16   1       93.58       92.01      5.40 o
   7  16   1       66.09       66.11      3.84 o
   8  16   1        8.23       10.16      2.40 o
   9  16   1        1.14        1.15      2.19 o
  10  16   1      101.58      103.12      5.72 o
 -10  17   1       57.94       56.35      4.17 o
  -9  17   1        4.30        5.61      2.71 o
  -8  17   1       41.22       36.80      4.76 o
  -7  17   1        4.10        7.92      1.78 o
  -6  17   1      251.63      243.97      5.93 o
  -5  17   1      159.31      141.87      6.23 o
  -4  17   1       18.12       18.06      3.03 o
  -3  17   1      384.06      404.36      8.53 o
  -2  17   1      373.32      378.67      5.80 o
  -1  17   1       53.47       50.31      1.32 o
   0  17   1      282.79      271.49      3.84 o
   1  17   1      217.23      198.99      5.09 o
   2  17   1       95.16       84.67      2.53 o
   3  17   1       31.07       34.60      4.11 o
   4  17   1       82.82       91.79      7.47 o
   5  17   1      236.11      228.11      6.49 o
   6  17   1       27.07       32.92      2.62 o
   7  17   1      136.62      138.04     10.78 o
   8  17   1       24.06       24.62      2.91 o
   9  17   1       44.65       48.69      4.77 o
 -10  18   1        7.81        6.79      4.98 o
  -9  18   1       77.00       80.09      9.50 o
  -8  18   1        0.57       -3.17      3.17 o
  -7  18   1      220.10      216.67      5.87 o
  -6  18   1       75.03       75.89      3.01 o
  -5  18   1       13.41       10.86      2.88 o
  -4  18   1      102.61       96.73      4.95 o
  -3  18   1      632.71      645.38     16.97 o
  -2  18   1       10.65       11.96      1.63 o
  -1  18   1     1303.01     1227.44     14.07 o
   0  18   1       52.37       56.84      1.96 o
   1  18   1      127.31      114.33      2.80 o
   2  18   1       86.92       88.69      2.20 o
   3  18   1       60.63       76.15      4.48 o
   4  18   1      906.55      865.65     20.00 o
   5  18   1       24.25       27.00      5.08 o
   6  18   1        2.17        3.59      1.74 o
   7  18   1      194.64      193.72      7.24 o
   8  18   1       50.51       51.80      4.75 o
   9  18   1       76.79       86.43      9.95 o
 -10  19   1       27.68       33.94      7.69 o
  -9  19   1        0.00       -1.36      4.07 o
  -8  19   1        0.71       -3.62      3.62 o
  -7  19   1        8.06        9.50      4.52 o
  -6  19   1      178.50      162.90     10.41 o
  -5  19   1      133.34      124.43      8.14 o
  -4  19   1     1245.90     1183.26     36.65 o
  -3  19   1        1.18        4.07      3.17 o
  -2  19   1      260.81      263.01      7.51 o
  -1  19   1      418.39      424.23      6.84 o
   0  19   1        0.06       -1.11      1.11 o
   1  19   1      374.83      366.61      7.25 o
   2  19   1       70.52       72.40      5.88 o
   3  19   1       33.56       41.63      5.43 o
   4  19   1       80.04       91.85      7.24 o
   5  19   1      107.75       93.66      8.14 o
   6  19   1       34.71       32.58      5.88 o
   7  19   1       70.43       70.59      8.60 o
   8  19   1       30.98       24.89      6.33 o
   9  19   1       80.44       94.12     10.86 o
  -9  20   1        0.09        1.81      4.98 o
  -8  20   1        4.15        7.69      4.52 o
  -7  20   1       29.31       25.79      5.88 o
  -6  20   1       25.00       39.37      5.88 o
  -5  20   1       73.02       74.21      7.24 o
  -4  20   1       26.29       29.86      4.98 o
  -3  20   1      424.80      409.50     15.38 o
  -2  20   1     1106.39     1034.84     31.22 o
  -1  20   1       38.58       40.88      2.50 o
   0  20   1      346.31      319.59      7.83 o
   1  20   1       86.14       87.59      2.90 o
   2  20   1       87.09       88.24      5.88 o
   3  20   1       33.17       40.27      4.98 o
   4  20   1      135.16      133.94      8.60 o
   5  20   1       22.49       23.08      4.98 o
   6  20   1       59.44       71.95      7.69 o
   7  20   1       28.91       27.15      6.33 o
   8  20   1        0.76       -2.71      4.07 o
  -9  21   1       34.15       41.63      7.69 o
  -8  21   1        1.93        4.98      4.98 o
  -7  21   1       38.08       54.30      7.24 o
  -6  21   1       39.43       42.53      6.33 o
  -5  21   1      439.48      458.82     18.10 o
  -4  21   1      158.55      157.92      9.05 o
  -3  21   1       11.81        9.05      3.17 o
  -2  21   1        7.76       15.38      3.17 o
  -1  21   1        0.42        1.91      1.41 o
   0  21   1       17.96       12.60      1.74 o
   1  21   1      349.76      323.13      7.92 o
   2  21   1        1.09        9.95      3.17 o
   3  21   1      192.73      189.59      9.95 o
   4  21   1      319.73      295.93     13.57 o
   5  21   1      287.57      253.39     13.12 o
   6  21   1        0.07        7.69      4.07 o
   7  21   1        6.57        2.71      4.07 o
   8  21   1        2.22        5.43      4.98 o
  -8  22   1        2.58       -1.36      4.52 o
  -7  22   1        6.22        8.14      4.52 o
  -6  22   1       43.81       41.18      6.33 o
  -5  22   1        0.26        3.62      3.62 o
  -4  22   1       45.22       44.80      5.88 o
  -3  22   1       94.60       86.43      6.79 o
  -2  22   1       35.07       26.70      4.07 o
  -1  22   1       63.11       61.86      3.03 o
   0  22   1      418.70      384.01      9.11 o
   1  22   1       20.93       24.12      2.71 o
   2  22   1      236.15      208.14      9.95 o
   3  22   1       59.19       59.73      6.33 o
   4  22   1       23.01       20.36      4.52 o
   5  22   1       49.11       66.52      7.24 o
   6  22   1        5.42       22.62      5.43 o
   7  22   1        0.68        4.52      4.98 o
   8  22   1        1.25       -4.07      4.07 o
  -8  23   1        0.00       -2.71      4.52 o
  -7  23   1       24.05       23.08      5.88 o
  -6  23   1        0.99        4.52      4.07 o
  -5  23   1       80.31       69.68      7.24 o
  -4  23   1       17.26       14.03      4.07 o
  -3  23   1        0.34        0.00      2.71 o
  -2  23   1       49.03       59.73      5.43 o
  -1  23   1       84.78       84.92      4.30 o
   0  23   1       11.39       14.48      2.71 o
   1  23   1       53.79       60.63      5.43 o
   2  23   1      144.09      143.89      8.14 o
   3  23   1      232.92      248.87     11.76 o
   4  23   1        5.44        7.24      3.62 o
   5  23   1        1.11        3.17      3.62 o
   6  23   1        4.05       23.98      5.88 o
   7  23   1        0.48       -3.62      3.62 o
  -7  24   1        1.05        1.81      4.52 o
  -6  24   1        0.74       -2.71      3.62 o
  -5  24   1       36.06       32.13      5.88 o
  -4  24   1       10.93       13.57      4.07 o
  -3  24   1      197.96      204.07      9.95 o
  -2  24   1       48.51       45.70      4.98 o
  -1  24   1      218.42      216.74      9.05 o
   0  24   1       18.94       17.55      2.06 o
   1  24   1       63.52       76.92      5.88 o
   2  24   1        6.91        8.60      3.17 o
   3  24   1       16.16       17.65      4.07 o
   4  24   1       53.14       56.56      6.79 o
   5  24   1        1.20       -3.62      3.62 o
   6  24   1      203.55      211.31     13.12 o
   7  24   1       41.15       38.91      7.24 o
  -7  25   1       29.91       27.60      6.33 o
  -6  25   1        6.00        9.95      4.98 o
  -5  25   1        9.24        6.33      4.07 o
  -4  25   1       10.20        7.69      4.07 o
  -3  25   1       80.17       81.90      6.79 o
  -2  25   1       68.75       70.14      6.33 o
  -1  25   1        3.18        4.07      2.71 o
   0  25   1      174.25      167.87      7.69 o
   1  25   1       45.16       43.89      4.98 o
   2  25   1       15.93       12.22      3.62 o
   3  25   1       38.14       44.80      5.88 o
   4  25   1       72.54       66.06      7.24 o
   5  25   1       14.71       10.86      4.52 o
   6  25   1        1.88        4.98      4.98 o
  -6  26   1       68.13       81.90      8.60 o
  -5  26   1        2.37        2.26      4.07 o
  -4  26   1        0.09        0.90      3.62 o
  -3  26   1       71.23       86.43      6.79 o
  -2  26   1        0.29        1.36      2.71 o
  -1  26   1        3.82        1.81      2.71 o
   1  26   1        2.99        6.33      3.17 o
   2  26   1        2.54        1.81      3.17 o
   3  26   1        5.25        7.69      4.07 o
   4  26   1        1.10        0.90      3.62 o
   5  26   1        1.14        6.33      4.52 o
  -5  27   1       10.96        4.52      4.07 o
  -4  27   1       68.78       62.44      6.79 o
  -3  27   1       72.56       85.52      7.24 o
  -2  27   1       31.78       34.39      4.98 o
   1  27   1       95.87      108.14      7.24 o
   2  27   1       12.60       10.41      3.62 o
   3  27   1       64.28       72.85      7.24 o
   4  27   1       50.69       44.34      6.33 o
  -4  28   1        4.59        8.14      4.07 o
  -3  28   1        1.46       -0.45      3.62 o
   2  28   1       71.13       61.99      6.33 o
   3  28   1       19.15       32.13      5.43 o
   4  28   1       12.65       15.84      4.98 o
  -3  29   1        7.28        5.88      4.07 o
 -13   0   2       51.21       50.23      8.14 o
 -12   0   2      136.25      135.75     10.41 o
 -11   0   2        0.00       -2.06      2.06 o
 -10   0   2       53.61       59.83      4.09 o
  -9   0   2       42.34       40.77      3.30 o
  -8   0   2      901.15      909.66     16.98 o
  -7   0   2      440.90      473.39      9.84 o
  -6   0   2     4639.22     4425.43     60.06 o
  -5   0   2     4195.86     4057.87     54.86 o
  -4   0   2     3881.06     3857.24     46.58 o
  -3   0   2     2513.35     2541.34     30.88 o
  -2   0   2    50053.57    43901.27    584.78 o
  -1   0   2      280.30      278.69      4.52 o
   0   0   2     2435.90     2399.51     32.58 o
   1   0   2    12611.48    12181.25    164.65 o
   2   0   2     1546.62     1660.45     26.82 o
   3   0   2      311.42      350.23      8.64 o
   4   0   2      321.59      239.92      6.72 o
   5   0   2     1059.62     1009.41     22.17 o
   6   0   2     2135.70     2300.90     66.52 o
   7   0   2      257.88      260.18     12.22 o
   8   0   2      533.70      488.96     27.83 o
   9   0   2       56.18       51.17      4.80 o
  10   0   2       44.67       36.65      4.80 o
  11   0   2        0.30       -2.71      4.52 o
 -13   1   2       10.43        8.49      4.30 o
 -12   1   2        0.45        1.57      2.59 o
 -11   1   2       54.56       63.74      3.10 o
 -10   1   2       91.07       94.28      7.45 o
  -9   1   2      102.70      102.71      3.78 o
  -8   1   2       69.76       67.34      2.80 o
  -7   1   2       99.75      114.01      2.83 o
  -6   1   2     2041.44     1910.91     19.14 o
  -5   1   2     1385.41     1388.74     13.27 o
  -4   1   2        1.24        0.18      0.49 o
  -3   1   2     1515.08     1548.86     12.95 o
  -2   1   2    23860.67    22557.54    213.95 o
  -1   1   2      116.32      123.89      1.72 o
   0   1   2     1583.40     1534.29     14.88 o
   1   1   2      484.33      525.31      5.60 o
   2   1   2     2301.81     2280.40     23.75 o
   3   1   2       61.38       61.21      1.86 o
   4   1   2      249.11      296.63      5.60 o
   5   1   2      490.11      517.10     10.36 o
   6   1   2       30.11       29.79      3.35 o
   7   1   2      247.67      246.77      8.47 o
   8   1   2       49.83       55.20      3.33 o
   9   1   2       82.50       86.14      4.41 o
  10   1   2        7.13       11.35      2.78 o
  11   1   2        4.51        1.23      3.35 o
 -13   2   2       21.45       22.15      4.63 o
 -12   2   2       40.60       39.94      3.50 o
 -11   2   2        7.82       11.30      2.21 o
 -10   2   2       84.85       87.18      3.44 o
  -9   2   2       42.44       37.35      2.36 o
  -8   2   2       85.95       76.59      2.69 o
  -7   2   2       93.49       98.90      2.64 o
  -6   2   2      675.79      735.41      8.77 o
  -5   2   2      217.89      239.37      3.16 o
  -4   2   2      594.71      633.12      6.43 o
  -3   2   2    10292.35    10284.02     83.02 o
  -2   2   2    20621.79    19548.22    175.03 o
  -1   2   2      390.08      416.38      4.48 o
   0   2   2    33477.59    27220.96    257.80 o
   1   2   2     4517.07     4565.18     43.31 o
   2   2   2     1812.57     1839.92     19.42 o
   3   2   2      613.21      660.28      8.37 o
   4   2   2      386.97      366.27      6.56 o
   5   2   2      376.62      387.04      8.27 o
   6   2   2        2.51        8.21      2.49 o
   7   2   2      173.59      175.11      6.87 o
   8   2   2      216.80      206.38      5.71 o
   9   2   2       58.37       62.88      3.84 o
  10   2   2       93.03       88.92      5.47 o
  11   2   2        6.57        0.23      3.20 o
 -13   3   2       18.21       24.48      8.82 o
 -12   3   2       39.09       43.23      3.71 o
 -11   3   2      198.50      192.33      6.65 o
 -10   3   2      255.84      252.97      5.26 o
  -9   3   2       21.54       22.72      1.90 o
  -8   3   2      221.95      180.81      3.90 o
  -7   3   2        4.00        9.09      1.38 o
  -6   3   2      142.70      154.99      2.54 o
  -5   3   2     1676.08     1708.12     16.05 o
  -4   3   2       63.59       35.86      1.36 o
  -3   3   2     1022.50     1009.85      8.68 o
  -2   3   2    14181.22    13554.05    123.83 o
  -1   3   2    10246.88     9870.71     94.10 o
   0   3   2     1844.65     2094.74     20.16 o
   1   3   2     4060.66     4057.04     38.55 o
   2   3   2     6727.36     6911.58     75.52 o
   3   3   2      223.25      265.53      4.02 o
   4   3   2      476.01      477.83      7.16 o
   5   3   2      718.98      721.31     13.40 o
   6   3   2        2.68        9.54      2.38 o
   7   3   2      306.72      318.50      9.90 o
   8   3   2      411.48      410.21     10.01 o
   9   3   2      189.13      195.78      8.67 o
  10   3   2        0.68        4.71      2.78 o
  11   3   2       23.57       27.24      4.80 o
 -13   4   2        5.23       10.01      3.67 o
 -12   4   2        1.09        4.52      2.31 o
 -11   4   2       20.24       28.21      2.94 o
 -10   4   2        3.01        3.56      1.59 o
  -9   4   2        7.00        5.52      1.53 o
  -8   4   2      196.75      175.56      4.55 o
  -7   4   2     1471.03     1518.27     16.85 o
  -6   4   2      150.83      124.29      2.37 o
  -5   4   2      458.63      531.60      6.07 o
  -4   4   2      984.07      948.10      9.76 o
  -3   4   2       14.33       16.45      0.67 o
  -2   4   2       30.35       37.38      1.31 o
  -1   4   2     8786.29     8647.20     82.59 o
   0   4   2       13.15       19.82      0.67 o
   1   4   2      526.14      514.88      5.52 o
   2   4   2     1615.03     1612.55     18.41 o
   3   4   2     2247.63     2385.54     26.87 o
   4   4   2       23.82       46.24      1.73 o
   5   4   2        4.45        0.73      2.07 o
   6   4   2      581.69      640.32     17.42 o
   7   4   2      129.03      126.60      5.89 o
   8   4   2       25.08       28.36      3.04 o
   9   4   2        4.03        3.82      2.32 o
  10   4   2      160.52      175.48      6.96 o
  11   4   2       16.73       19.21      3.55 o
 -13   5   2       17.22       15.31      4.12 o
 -12   5   2       24.56       26.95      3.21 o
 -11   5   2       52.31       52.09      3.22 o
 -10   5   2        0.83       -0.46      1.53 o
  -9   5   2       52.53       49.44      2.56 o
  -8   5   2       11.65        9.42      1.40 o
  -7   5   2      513.04      520.05      7.69 o
  -6   5   2      707.34      658.60      8.04 o
  -5   5   2     2258.85     2346.72     22.99 o
  -4   5   2      334.34      350.71      4.15 o
  -3   5   2      868.68     1073.67     19.93 o
  -2   5   2     4927.49     4831.19     40.79 o
  -1   5   2     1745.22     1742.14     15.84 o
   0   5   2     3732.02     4013.09     38.05 o
   1   5   2      529.99      589.35      6.23 o
   2   5   2     1166.30     1076.87     13.88 o
   3   5   2     1526.30     1731.84     19.79 o
   4   5   2      585.07      551.75      8.04 o
   5   5   2     1196.59     1284.22     21.93 o
   6   5   2       63.71       77.84      3.55 o
   7   5   2        1.93        3.13      1.99 o
   8   5   2      322.40      335.62      8.78 o
   9   5   2       47.77       46.61      4.00 o
  10   5   2        8.48       11.76      3.13 o
  11   5   2        2.37       -0.25      2.66 o
 -12   6   2        8.39        6.62      2.69 o
 -11   6   2        0.56        3.22      1.83 o
 -10   6   2        2.50        1.85      1.66 o
  -9   6   2       31.79       34.26      2.14 o
  -8   6   2       88.65       80.03      3.63 o
  -7   6   2      115.31      110.68      2.64 o
  -6   6   2      176.46      161.63      2.91 o
  -5   6   2      129.06      158.11      2.60 o
  -4   6   2      753.70      758.76      7.99 o
  -3   6   2      367.91      434.48      4.53 o
  -2   6   2       64.29       64.64      1.09 o
  -1   6   2       18.45       22.47      0.85 o
   0   6   2     1121.97     1226.01     12.08 o
   1   6   2     2594.71     2773.86     28.49 o
   2   6   2        9.98        8.46      0.80 o
   3   6   2      913.64     1052.17     12.49 o
   4   6   2       46.74       52.06      1.88 o
   5   6   2      115.13      122.67      3.97 o
   6   6   2      441.15      447.12      9.46 o
   7   6   2       11.45       10.16      2.32 o
   8   6   2        2.13        0.00      2.56 o
   9   6   2      381.07      352.68      9.74 o
  10   6   2       17.44       15.39      4.80 o
  11   6   2       18.49       13.17      3.30 o
 -12   7   2        4.63        2.87      2.59 o
 -11   7   2        0.00        1.04      1.91 o
 -10   7   2       23.12       19.98      2.08 o
  -9   7   2        1.17        4.93      1.56 o
  -8   7   2       10.02       10.86      1.35 o
  -7   7   2      752.79      764.68      9.34 o
  -6   7   2     1399.50     1441.59     15.80 o
  -5   7   2     2009.00     1914.35     18.97 o
  -4   7   2      567.77      567.94      6.21 o
  -3   7   2     2660.69     2940.91     45.43 o
  -2   7   2       23.52       26.71      0.96 o
  -1   7   2      281.82      233.62      2.60 o
   0   7   2      120.13      150.41      2.02 o
   1   7   2      515.23      589.57      7.23 o
   2   7   2       14.49        9.38      0.87 o
   3   7   2     4087.85     4484.13     49.35 o
   4   7   2      835.66      844.96     14.27 o
   5   7   2      941.83      938.60     17.87 o
   6   7   2      432.47      404.60      7.72 o
   7   7   2      582.10      564.90     12.16 o
   8   7   2        2.42        2.95      2.71 o
   9   7   2        0.38        3.71      2.46 o
  10   7   2       52.09       43.64      5.17 o
  11   7   2        0.17       -1.47      2.66 o
 -12   8   2        1.04        2.07      2.59 o
 -11   8   2       50.06       53.63      4.32 o
 -10   8   2       22.55       13.71      2.00 o
  -9   8   2      280.26      278.64      5.94 o
  -8   8   2        2.99        2.69      1.19 o
  -7   8   2       50.28       52.18      1.88 o
  -6   8   2       24.42       24.24      1.41 o
  -5   8   2       62.29       70.42      1.63 o
  -4   8   2      157.01      178.18      3.36 o
  -3   8   2      409.74      444.78      4.94 o
  -2   8   2      535.78      493.49      5.27 o
  -1   8   2     5842.30     6079.17     54.00 o
   0   8   2     5760.00     5927.66     55.91 o
   1   8   2     5758.83     5740.57     62.68 o
   2   8   2     1828.22     1782.79     22.25 o
   3   8   2      103.53      148.86      3.24 o
   4   8   2       64.42       69.24      2.03 o
   5   8   2      254.96      243.63      5.88 o
   6   8   2       30.73       33.34      2.20 o
   7   8   2       18.15       29.48      4.30 o
   8   8   2       39.66       39.75      4.48 o
   9   8   2       57.43       62.44      4.51 o
  10   8   2      190.83      208.89     10.52 o
  11   8   2        5.90        4.71      3.04 o
 -12   9   2       10.01       11.96      3.05 o
 -11   9   2        4.34        7.16      2.73 o
 -10   9   2        0.92        1.54      1.64 o
  -9   9   2       18.95       20.48      1.97 o
  -8   9   2       79.53       88.97      4.55 o
  -7   9   2       19.95       21.95      1.26 o
  -6   9   2      133.08      148.59      3.18 o
  -5   9   2       12.30        8.39      0.87 o
  -4   9   2       21.19        9.76      0.69 o
  -3   9   2        7.53       12.56      0.70 o
  -2   9   2       10.82       10.50      0.82 o
  -1   9   2     3591.94     3717.87     35.27 o
   0   9   2      893.94      915.58      9.82 o
   1   9   2     2180.56     2390.78     26.63 o
   2   9   2       17.53       34.98      2.43 o
   3   9   2      600.29      669.07      9.00 o
   4   9   2        0.76        1.89      0.78 o
   5   9   2       20.87       29.82      1.69 o
   6   9   2      176.49      151.65      4.11 o
   7   9   2        4.72        4.15      2.71 o
   8   9   2       17.64       17.30      3.67 o
   9   9   2      131.76      137.25      6.68 o
  10   9   2       44.87       57.05      4.61 o
 -12  10   2        0.51        0.47      2.52 o
 -11  10   2      126.10      126.51      6.12 o
 -10  10   2       11.43        8.97      2.14 o
  -9  10   2       31.60       36.80      2.44 o
  -8  10   2       33.68       44.70      2.41 o
  -7  10   2       84.84       68.74      2.25 o
  -6  10   2      297.29      275.12      4.49 o
  -5  10   2       52.74       35.56      1.23 o
  -4  10   2      302.98      266.83      3.29 o
  -3  10   2      405.09      381.64      5.21 o
  -2  10   2      145.50      134.82      1.92 o
  -1  10   2    12240.79    12434.31    125.51 o
   0  10   2     1418.46     1539.48     17.33 o
   1  10   2       13.41        2.01      1.33 o
   2  10   2     1170.07     1138.63     13.31 o
   3  10   2      237.65      235.93      4.37 o
   4  10   2      214.02      180.01      3.39 o
   5  10   2       17.31       16.84      1.33 o
   6  10   2       65.71       63.06      4.80 o
   7  10   2      127.64      121.04      6.40 o
   8  10   2       68.94       78.65      6.11 o
   9  10   2       49.30       46.19      4.05 o
  10  10   2      103.68      123.68      6.39 o
 -12  11   2        4.20        6.06      2.85 o
 -11  11   2       38.17       41.72      3.99 o
 -10  11   2        0.11       -1.74      1.84 o
  -9  11   2       19.28       22.82      2.09 o
  -8  11   2      183.73      177.93      4.27 o
  -7  11   2      216.60      199.07      4.27 o
  -6  11   2        8.07        8.88      0.93 o
  -5  11   2      622.79      555.33      6.61 o
  -4  11   2      258.30      249.00      3.52 o
  -3  11   2      386.52      313.74      4.04 o
  -2  11   2       27.23       16.08      0.69 o
  -1  11   2     5952.72     6341.27     63.89 o
   0  11   2      791.82      832.19     10.72 o
   1  11   2      153.54      193.74      2.83 o
   2  11   2      394.06      331.11      6.12 o
   3  11   2      647.66      674.79     11.23 o
   4  11   2      221.32      201.28      5.50 o
   5  11   2       47.61       49.63      2.24 o
   6  11   2       63.41       94.92      5.66 o
   7  11   2      665.81      669.71     17.76 o
   8  11   2       58.66       57.64      4.05 o
   9  11   2       91.42       99.54      5.58 o
  10  11   2        0.05        0.45      2.64 o
 -12  12   2        7.31        8.96      3.11 o
 -11  12   2       18.26       24.44      3.39 o
 -10  12   2       15.57       14.65      2.79 o
  -9  12   2       15.39       11.77      2.12 o
  -8  12   2      135.72      154.22      3.98 o
  -7  12   2       76.90       76.48      2.69 o
  -6  12   2      893.88      930.89     10.62 o
  -5  12   2      592.66      619.30      8.02 o
  -4  12   2      162.31      175.17      3.12 o
  -3  12   2       41.51       58.62      1.46 o
  -2  12   2      258.25      243.83      3.33 o
  -1  12   2      950.02      976.41     11.36 o
   0  12   2       19.43       17.52      0.96 o
   1  12   2      249.75      341.90      4.49 o
   2  12   2       92.69       78.21      1.66 o
   3  12   2      344.77      363.48      5.78 o
   4  12   2     1401.03     1302.40     18.75 o
   5  12   2        8.81        7.39      2.38 o
   6  12   2       45.82       55.17      4.63 o
   7  12   2      485.70      461.28     24.66 o
   8  12   2      186.30      169.11      6.19 o
   9  12   2       34.35       28.25      3.46 o
  10  12   2       17.71       17.15      3.38 o
 -11  13   2        1.56        2.60      3.17 o
 -10  13   2        0.83        2.27      2.19 o
  -9  13   2      241.49      234.90      6.26 o
  -8  13   2        4.27        5.24      1.61 o
  -7  13   2        9.14        6.13      1.34 o
  -6  13   2      347.75      344.66      5.90 o
  -5  13   2      270.08      253.24      3.97 o
  -4  13   2      798.14      753.23      8.61 o
  -3  13   2       94.75      102.08      1.94 o
  -2  13   2     1273.25     1214.66     12.99 o
  -1  13   2      868.10      898.52      9.72 o
   0  13   2      217.39      208.28      3.24 o
   1  13   2      134.85      131.49      2.16 o
   2  13   2       20.83       15.33      1.26 o
   3  13   2      773.18      810.43     12.47 o
   4  13   2      272.90      242.04      4.89 o
   5  13   2      143.47      142.32      6.40 o
   6  13   2      587.18      604.36     16.16 o
   7  13   2       56.18       46.83      4.80 o
   8  13   2       15.68       25.99      3.12 o
   9  13   2        2.82        3.25      2.52 o
  10  13   2        6.03        1.89      2.95 o
 -11  14   2        0.25       -2.32      2.32 o
 -10  14   2        4.89        5.34      2.90 o
  -9  14   2        1.62        5.31      2.00 o
  -8  14   2       24.76       25.12      2.33 o
  -7  14   2      416.74      395.94      6.81 o
  -6  14   2      315.00      327.82      5.72 o
  -5  14   2      575.82      543.92      7.16 o
  -4  14   2        0.10        2.13      0.99 o
  -3  14   2      242.45      241.24      3.40 o
  -2  14   2      160.26      176.39      2.80 o
  -1  14   2        1.32        5.55      1.12 o
   0  14   2      304.99      319.43      3.99 o
   1  14   2      596.71      594.71      7.59 o
   2  14   2        2.70        1.93      0.88 o
   3  14   2      872.06      847.04     12.97 o
   4  14   2      818.54      777.47     14.49 o
   5  14   2       47.41       50.41      4.31 o
   6  14   2       57.00       60.72      5.12 o
   7  14   2        0.01        0.00      3.17 o
   8  14   2      245.44      252.79      7.72 o
   9  14   2        0.38        2.93      2.59 o
  10  14   2       17.00       23.37      3.66 o
 -11  15   2       10.96       12.62      3.75 o
 -10  15   2        9.52        7.89      2.52 o
  -9  15   2       27.31       25.47      2.72 o
  -8  15   2      231.43      230.95      5.94 o
  -7  15   2       60.09       56.22      2.92 o
  -6  15   2      341.05      357.31      5.99 o
  -5  15   2        1.05       -0.37      0.75 o
  -4  15   2     1719.01     1687.31     19.28 o
  -3  15   2        1.69        3.51      0.70 o
  -2  15   2      730.49      693.55      7.90 o
  -1  15   2      364.45      331.70      5.09 o
   0  15   2     1138.54     1106.29     11.84 o
   1  15   2      853.35      793.99      9.78 o
   2  15   2     1228.49     1236.61     19.08 o
   3  15   2      732.53      764.03     13.06 o
   4  15   2      336.12      342.16      7.65 o
   5  15   2       36.00       34.84      3.84 o
   6  15   2      256.64      260.11      9.43 o
   7  15   2       22.36       31.18      4.31 o
   8  15   2       40.39       43.70      3.79 o
   9  15   2      209.12      211.57     12.74 o
 -11  16   2        5.91        5.06      2.58 o
 -10  16   2       15.71       17.06      2.96 o
  -9  16   2      122.69      125.38      4.50 o
  -8  16   2      113.17      107.71      3.99 o
  -7  16   2       64.86       50.79      2.75 o
  -6  16   2      504.16      492.56      8.88 o
  -5  16   2       93.87       85.86      3.36 o
  -4  16   2     4263.19     4189.70     46.20 o
  -3  16   2       23.86       25.22      1.14 o
  -2  16   2      518.85      519.77      6.23 o
  -1  16   2      113.68      113.43      2.50 o
   0  16   2      328.10      341.44      6.18 o
   1  16   2      193.85      172.77      5.00 o
   2  16   2      109.51      113.61      3.00 o
   3  16   2       56.52       58.30      4.25 o
   4  16   2       28.91       27.41      2.29 o
   5  16   2        7.27        8.14      2.56 o
   6  16   2      233.05      215.34      8.47 o
   7  16   2        2.49        0.05      2.71 o
   8  16   2       40.42       39.40      6.60 o
   9  16   2        1.41        5.19      4.22 o
 -11  17   2        1.13       13.12      5.88 o
 -10  17   2        0.08       -2.23      2.23 o
  -9  17   2       32.34       41.41      3.51 o
  -8  17   2        0.20        1.91      1.73 o
  -7  17   2       19.42       20.52      2.85 o
  -6  17   2      252.46      243.37      5.41 o
  -5  17   2       45.73       57.79      2.42 o
  -4  17   2      884.45      894.58     11.98 o
  -3  17   2       95.01      100.79      2.16 o
  -2  17   2      640.13      632.37      7.41 o
  -1  17   2       52.76       49.26      2.12 o
   0  17   2       59.67       65.73      2.75 o
   1  17   2      415.63      430.37      8.10 o
   2  17   2     1006.32      979.96     16.95 o
   3  17   2      384.94      364.49      7.72 o
   4  17   2       75.08       61.64      3.24 o
   5  17   2        0.51        3.77      2.38 o
   6  17   2      151.59      148.37      7.19 o
   7  17   2        2.03        3.60      2.13 o
   8  17   2        0.52        0.80      3.17 o
   9  17   2       40.78       48.49      5.00 o
 -10  18   2       15.05        4.07      4.98 o
  -9  18   2       10.58       17.19      5.88 o
  -8  18   2      395.37      391.53      8.24 o
  -7  18   2      159.63      155.90      4.42 o
  -6  18   2      158.89      155.85      5.62 o
  -5  18   2      596.15      583.21     12.10 o
  -4  18   2      459.32      459.54     15.10 o
  -3  18   2       18.57       22.74      1.05 o
  -2  18   2       51.79       58.19      2.13 o
  -1  18   2        2.57        1.51      1.04 o
   0  18   2      479.16      488.73     15.99 o
   1  18   2       12.17       12.68      2.04 o
   2  18   2      354.42      374.57      9.13 o
   3  18   2      569.50      544.75     10.65 o
   4  18   2       90.22      120.90      5.76 o
   5  18   2       75.59       82.81      8.14 o
   6  18   2      267.68      259.73     13.57 o
   7  18   2       16.49       17.50      3.01 o
   8  18   2       52.22       47.96      4.52 o
 -10  19   2        0.05       -3.62      4.07 o
  -9  19   2       48.94       52.94      8.14 o
  -8  19   2       69.10       69.68      8.14 o
  -7  19   2      123.95      131.61      6.87 o
  -6  19   2       72.42       78.42      6.79 o
  -5  19   2        4.90        6.11      2.56 o
  -4  19   2      233.79      221.98      7.36 o
  -3  19   2       28.96       30.32      4.07 o
  -2  19   2       17.99       18.27      1.64 o
  -1  19   2      227.40      215.68      5.03 o
   0  19   2     1568.43     1575.28     35.24 o
   1  19   2       18.72       14.58      1.84 o
   2  19   2      228.20      228.05      6.52 o
   3  19   2        4.80        6.33      1.62 o
   4  19   2      404.97      342.08     14.93 o
   5  19   2       54.70       47.06      6.33 o
   6  19   2       23.03       19.91      5.43 o
   7  19   2       98.50       96.38      9.95 o
   8  19   2        1.33        3.62      4.98 o
  -9  20   2      212.01      264.25     15.38 o
  -8  20   2       38.58       32.13      6.33 o
  -7  20   2        0.87        3.17      3.62 o
  -6  20   2      145.91      132.13      9.50 o
  -5  20   2        0.11       -2.71      2.71 o
  -4  20   2       15.15       12.67      3.62 o
  -3  20   2       12.09       22.62      4.07 o
  -2  20   2        1.52        1.02      1.16 o
  -1  20   2      952.74      951.57     20.00 o
   0  20   2      106.04      105.95      4.12 o
   1  20   2     1084.59      954.05     20.13 o
   2  20   2      885.44      845.20     18.16 o
   3  20   2        5.11        4.11      1.81 o
   4  20   2        2.45        2.71      3.62 o
   5  20   2       42.23       46.61      6.79 o
   6  20   2       23.90       26.24      5.88 o
   7  20   2        0.10       -0.45      4.07 o
   8  20   2       33.94       42.53      7.69 o
  -9  21   2        0.88       11.31      5.43 o
  -8  21   2       20.59       18.10      5.88 o
  -7  21   2       19.82       12.67      4.52 o
  -6  21   2       20.80       19.91      4.98 o
  -5  21   2       30.44       25.34      4.98 o
  -4  21   2        4.91        1.36      3.17 o
  -3  21   2      136.79      125.79      7.69 o
  -2  21   2       93.88       87.67      3.59 o
  -1  21   2      146.67      145.85      7.92 o
   0  21   2      241.78      279.66      7.51 o
   1  21   2        0.31        1.90      1.51 o
   2  21   2      115.99      104.52      4.10 o
   3  21   2       36.63       39.37      5.43 o
   4  21   2      103.46       89.59      8.14 o
   5  21   2        0.51        0.45      3.62 o
   6  21   2       13.68        9.05      4.98 o
   7  21   2       13.89       14.48      5.43 o
  -9  22   2       91.65      102.26     10.86 o
  -8  22   2        0.26       -2.71      4.07 o
  -7  22   2       20.92       19.91      4.98 o
  -6  22   2        7.17        5.43      4.07 o
  -5  22   2        6.88        5.43      3.62 o
  -4  22   2        1.99       -0.90      3.17 o
  -3  22   2      186.60      186.88      9.50 o
  -2  22   2      296.84      289.16     17.65 o
  -1  22   2      185.08      193.34      5.91 o
   0  22   2       53.84       62.60      3.35 o
   1  22   2      478.99      458.69     10.82 o
   2  22   2       34.46       26.70      4.52 o
   3  22   2        0.18        0.45      3.17 o
   4  22   2      124.42      130.77      9.05 o
   5  22   2        7.21       11.31      4.52 o
   6  22   2       25.58       31.67      6.33 o
   7  22   2        2.86       -2.71      4.07 o
  -8  23   2       20.79       30.32      6.79 o
  -7  23   2      138.62      146.15     10.41 o
  -6  23   2       15.93        7.24      4.07 o
  -5  23   2      194.66      180.09     10.41 o
  -4  23   2      102.26       91.40      7.24 o
  -3  23   2       57.09       66.52      6.33 o
  -2  23   2       29.77       36.65      4.52 o
  -1  23   2      254.25      240.65      6.70 o
   0  23   2       14.93       11.42      2.26 o
   1  23   2       56.54       59.23      3.26 o
   2  23   2       31.95       30.77      4.52 o
   3  23   2        1.39        3.62      3.62 o
   4  23   2      119.84      131.67      9.05 o
   5  23   2      393.18      426.24     18.55 o
   6  23   2       15.54       17.19      5.88 o
  -8  24   2        9.28        6.79      4.98 o
  -7  24   2       22.55       29.41      5.88 o
  -6  24   2        2.59       -0.45      3.62 o
  -5  24   2       26.16       25.34      5.43 o
  -4  24   2        1.20        4.07      3.62 o
  -3  24   2        0.93        1.36      3.17 o
  -2  24   2       39.94       38.46      4.98 o
  -1  24   2        5.77        5.10      1.74 o
   0  24   2       72.73       72.15      3.67 o
   1  24   2        6.73        8.14      3.17 o
   2  24   2        1.62        0.00      2.71 o
   3  24   2       53.44       54.75      6.33 o
   4  24   2        2.11        3.62      4.07 o
   5  24   2        8.21        8.60      4.98 o
   6  24   2       19.86       16.29      5.88 o
  -7  25   2       20.38       27.15      6.33 o
  -6  25   2       24.47       34.84      6.33 o
  -5  25   2      177.42      167.42     10.41 o
  -4  25   2       61.32       61.09      6.79 o
  -3  25   2       34.26       29.41      4.52 o
  -2  25   2        8.11       10.41      3.17 o
  -1  25   2        6.22        9.50      3.17 o
   0  25   2        2.50        4.07      2.71 o
   1  25   2       17.03       13.12      3.62 o
   2  25   2       29.05       38.46      5.43 o
   3  25   2       45.54       44.80      5.88 o
   4  25   2       45.66       47.06      6.79 o
   5  25   2      302.17      346.61     16.74 o
  -6  26   2        5.95       13.12      4.98 o
  -5  26   2       11.73       13.12      4.52 o
  -4  26   2        9.80        7.69      4.07 o
  -3  26   2       45.25       46.15      5.43 o
  -2  26   2       27.21       38.46      4.98 o
  -1  26   2       26.96       30.32      4.07 o
   0  26   2       82.84       90.95      6.33 o
   1  26   2      134.32      136.65      8.14 o
   2  26   2       37.51       40.27      5.43 o
   3  26   2       94.73      108.14      8.60 o
   4  26   2        0.00        6.79      4.07 o
   5  26   2       24.13       22.62      5.88 o
  -5  27   2        2.86        2.71      4.07 o
  -4  27   2       21.47       22.17      4.98 o
  -3  27   2      192.56      208.14     10.86 o
  -2  27   2       49.56       48.87      5.43 o
   1  27   2        6.36        9.05      3.62 o
   2  27   2       67.34       74.66      7.24 o
   3  27   2       31.45       38.91      5.88 o
   4  27   2        3.45        4.98      4.07 o
  -4  28   2        5.80        5.43      4.07 o
  -3  28   2      152.84      164.71      9.50 o
   2  28   2       12.68       16.74      4.52 o
   3  28   2       17.10       31.67      5.88 o
 -13   1   3       21.18       21.56      4.48 o
 -12   1   3        1.71        4.72      2.29 o
 -11   1   3        7.28        6.62      1.75 o
 -10   1   3      149.62      160.49      4.25 o
  -9   1   3       12.88       11.46      1.62 o
  -8   1   3       54.78       59.73      2.46 o
  -7   1   3       17.21       11.45      1.32 o
  -6   1   3       33.37       37.99      1.63 o
  -5   1   3      647.00      564.99      7.45 o
  -4   1   3     3893.35     3911.95     40.02 o
  -3   1   3     1592.69     1423.95     15.20 o
  -2   1   3      215.67      253.85      4.02 o
  -1   1   3        0.20        1.19      0.48 o
   0   1   3      229.46      225.41      2.94 o
   1   1   3      264.66      220.44      3.84 o
   2   1   3      306.63      315.51      5.77 o
   3   1   3     1513.84     1539.18     22.34 o
   4   1   3      944.60      936.33     12.99 o
   5   1   3     1617.79     1482.71     31.36 o
   6   1   3       53.74       52.32      6.79 o
   7   1   3      313.29      309.05     10.24 o
   8   1   3       72.34       70.41      5.59 o
   9   1   3        1.69        5.64      2.18 o
  10   1   3        9.97       13.00      3.67 o
 -13   2   3        4.23        4.64      3.67 o
 -12   2   3       71.08       81.48      6.14 o
 -11   2   3       21.25       23.80      2.73 o
 -10   2   3      378.61      374.86      6.71 o
  -9   2   3      378.51      379.18      6.40 o
  -8   2   3       41.07       33.29      1.98 o
  -7   2   3        9.15       13.87      1.35 o
  -6   2   3      609.40      660.89      8.11 o
  -5   2   3     3471.93     3651.38     35.17 o
  -4   2   3        0.37        4.92      0.72 o
  -3   2   3      585.72      639.42      7.64 o
  -2   2   3     3221.85     3291.82     31.54 o
  -1   2   3     3561.61     3579.42     34.24 o
   0   2   3     5828.92     6076.16     57.59 o
   1   2   3        3.13        4.74      1.11 o
   2   2   3     1540.03     1897.78     23.96 o
   3   2   3      449.03      469.24      8.09 o
   4   2   3      792.07      837.09     13.17 o
   5   2   3     2912.03     2944.27     58.71 o
   6   2   3       35.47       29.91      5.43 o
   7   2   3      221.83      213.37     12.22 o
   8   2   3       20.71       25.34      5.20 o
   9   2   3       52.97       59.49      4.61 o
  10   2   3        0.74       -0.27      2.43 o
 -13   3   3       29.47       30.02      7.01 o
 -12   3   3        7.37       13.53      2.58 o
 -11   3   3       12.27       11.46      2.10 o
 -10   3   3        2.99        7.29      1.62 o
  -9   3   3      135.25      113.71      3.33 o
  -8   3   3      266.54      256.68      4.80 o
  -7   3   3      164.07      130.01      4.05 o
  -6   3   3        2.77        0.30      0.92 o
  -5   3   3     2554.09     2559.84     25.04 o
  -4   3   3      124.26      114.88      2.17 o
  -3   3   3      339.64      393.84      4.88 o
  -2   3   3     1157.59     1042.20     10.58 o
  -1   3   3        1.15        1.01      0.68 o
   0   3   3     1836.02     1874.54     22.16 o
   1   3   3       33.85       44.26      1.86 o
   2   3   3     1049.69     1310.22     17.04 o
   3   3   3        3.00        5.94      1.13 o
   4   3   3        1.25        1.81      1.18 o
   5   3   3      479.86      457.96     12.32 o
   6   3   3      482.54      465.78     12.79 o
   7   3   3      371.08      378.11     13.80 o
   8   3   3      234.23      236.00     12.22 o
   9   3   3       27.38       34.24      8.60 o
  10   3   3       27.29       28.95      3.90 o
 -13   4   3        0.46        0.23      3.20 o
 -12   4   3        9.96       13.75      2.59 o
 -11   4   3        0.69        1.66      1.77 o
 -10   4   3      255.18      233.06      5.01 o
  -9   4   3       43.90       50.81      2.48 o
  -8   4   3      680.20      685.58      9.57 o
  -7   4   3       95.86       93.52      3.37 o
  -6   4   3      109.36      111.96      3.15 o
  -5   4   3       24.63       33.75      2.72 o
  -4   4   3       85.01       75.26      1.86 o
  -3   4   3      189.11      252.05      3.46 o
  -2   4   3       49.37       56.43      1.34 o
  -1   4   3      814.20      914.88     10.87 o
   0   4   3      371.27      396.50      9.58 o
   1   4   3     2275.83     2307.42     28.57 o
   2   4   3      308.68      332.03      5.53 o
   3   4   3       65.34       68.06      2.42 o
   4   4   3       96.63       88.94      3.53 o
   5   4   3     1403.97     1371.06     36.51 o
   6   4   3       37.62       41.34      3.99 o
   7   4   3       23.67       30.02      6.56 o
   8   4   3       20.33       18.11      3.52 o
   9   4   3      105.25      104.33     12.90 o
  10   4   3        3.84        8.81      5.38 o
 -13   5   3        1.89        5.37      3.67 o
 -12   5   3        8.60       10.95      2.54 o
 -11   5   3        4.36        4.16      1.89 o
 -10   5   3        0.11        3.10      1.66 o
  -9   5   3      144.12      143.83      4.79 o
  -8   5   3      169.61      165.60      3.71 o
  -7   5   3        3.99        3.20      1.09 o
  -6   5   3      153.99      137.90      2.65 o
  -5   5   3      273.03      275.09      3.75 o
  -4   5   3     2805.56     2830.90     29.32 o
  -3   5   3     1200.93     1178.91     12.75 o
  -2   5   3     1037.84     1087.10     11.73 o
  -1   5   3      484.24      487.92      6.28 o
   0   5   3        4.69        5.54      0.74 o
   1   5   3     2238.16     2326.94     28.82 o
   2   5   3      857.17      977.79     13.03 o
   3   5   3      445.79      419.27      6.81 o
   4   5   3      177.67      138.82      3.67 o
   5   5   3        5.97        6.64      1.52 o
   6   5   3      251.14      251.08      8.47 o
   7   5   3      207.87      233.24     16.52 o
   8   5   3       22.74       31.18      4.31 o
   9   5   3      193.45      208.58      9.60 o
  10   5   3        9.20        4.85      4.02 o
 -13   6   3        0.40        0.59      2.59 o
 -12   6   3        1.01        0.89      1.97 o
 -11   6   3        2.28        4.84      1.89 o
 -10   6   3       19.09       21.08      2.14 o
  -9   6   3      123.58      131.56      3.50 o
  -8   6   3      199.09      197.83      4.08 o
  -7   6   3      846.10      829.66     10.76 o
  -6   6   3       34.84       62.79      1.85 o
  -5   6   3       22.38       17.98      1.01 o
  -4   6   3      267.20      293.19      4.04 o
  -3   6   3       46.73       73.57      1.83 o
  -2   6   3       86.39       98.07      1.80 o
  -1   6   3      122.36      156.65      2.59 o
   0   6   3      669.17      681.60      8.43 o
   1   6   3      566.51      584.37      8.17 o
   2   6   3     2610.70     2507.29     31.12 o
   3   6   3      636.44      627.20     13.67 o
   4   6   3      241.50      185.62      4.34 o
   5   6   3        7.96        5.09      1.33 o
   6   6   3      321.92      315.97      9.90 o
   7   6   3        3.03        1.12      2.38 o
   8   6   3       40.18       39.28      4.77 o
   9   6   3       48.96       48.24      5.59 o
  10   6   3      195.77      203.37     10.83 o
 -13   7   3       11.30       15.66      3.38 o
 -12   7   3        0.77       -1.24      2.32 o
 -11   7   3       50.40       54.17      3.22 o
 -10   7   3       20.92       18.12      2.14 o
  -9   7   3        9.61       10.53      1.70 o
  -8   7   3        5.62        2.38      1.16 o
  -7   7   3       29.17       34.29      1.65 o
  -6   7   3        4.08        2.38      0.78 o
  -5   7   3       11.12       17.85      1.07 o
  -4   7   3      505.79      535.27      6.49 o
  -3   7   3      760.85      775.95      9.10 o
  -2   7   3      192.65      161.26      2.65 o
  -1   7   3       35.68       35.05      1.28 o
   0   7   3       77.86       61.26      1.59 o
   1   7   3      149.56      124.28      2.61 o
   2   7   3      184.20      159.45      4.41 o
   3   7   3       38.98       48.77      2.55 o
   4   7   3       87.59       87.13      2.79 o
   5   7   3      157.29      151.72      4.05 o
   6   7   3      562.99      549.37     14.36 o
   7   7   3       50.20       42.99      6.33 o
   8   7   3      115.39      126.41      7.04 o
   9   7   3       11.38       13.57      4.16 o
  10   7   3        2.55        9.68      3.99 o
 -12   8   3       10.28        9.59      2.73 o
 -11   8   3       35.72       38.22      3.09 o
 -10   8   3        0.02       -1.58      1.70 o
  -9   8   3      102.90      100.97      3.44 o
  -8   8   3      140.50      128.37      3.21 o
  -7   8   3       13.09       13.96      1.20 o
  -6   8   3       55.17       50.34      1.93 o
  -5   8   3      185.97      199.21      3.26 o
  -4   8   3      147.64      159.32      2.66 o
  -3   8   3     1863.01     1921.86     20.18 o
  -2   8   3      297.38      312.94      4.63 o
  -1   8   3     1133.64     1237.79     13.24 o
   0   8   3      616.85      634.73      7.91 o
   1   8   3       10.31        8.37      1.01 o
   2   8   3     1040.43     1067.32     18.98 o
   3   8   3       32.47       31.28      1.79 o
   4   8   3      120.89      107.71      2.83 o
   5   8   3       74.87       69.83      2.91 o
   6   8   3      346.17      358.75     10.63 o
   7   8   3       12.05       17.61      3.67 o
   8   8   3        0.36       -1.13      2.88 o
   9   8   3        0.20        2.88      3.48 o
  10   8   3       94.41       99.13      7.26 o
 -12   9   3        0.02        2.14      2.66 o
 -11   9   3       79.15       89.50      5.37 o
 -10   9   3       39.83       35.68      2.61 o
  -9   9   3      236.46      207.98      4.94 o
  -8   9   3       26.81       28.65      2.01 o
  -7   9   3        1.31        0.56      0.88 o
  -6   9   3        1.10        2.24      0.81 o
  -5   9   3     1104.30     1198.65     13.23 o
  -4   9   3     1986.39     1918.22     20.22 o
  -2   9   3      384.16      358.18      4.51 o
  -1   9   3      409.86      377.74      4.74 o
   0   9   3      225.82      303.84      4.37 o
   1   9   3      819.75      906.85     11.02 o
   2   9   3       11.11       14.94      1.70 o
   3   9   3       17.83       17.80      1.40 o
   4   9   3     1104.28     1081.30     14.81 o
   5   9   3       53.79       48.01      2.48 o
   6   9   3      960.69      938.46     32.13 o
   7   9   3       14.25       26.55      5.43 o
   8   9   3       97.63      119.33      7.68 o
   9   9   3       27.94       31.28      4.77 o
  10   9   3       13.95       13.87      3.38 o
 -12  10   3       11.39       -0.13      3.76 o
 -11  10   3        2.83        2.15      2.46 o
 -10  10   3       66.06       65.80      3.27 o
  -9  10   3        6.35        7.51      1.61 o
  -8  10   3        4.23        2.25      1.31 o
  -7  10   3       14.26       16.39      1.38 o
  -6  10   3       38.01       33.02      1.61 o
  -5  10   3     1224.74     1163.83     12.86 o
  -4  10   3      138.67      124.28      2.54 o
  -3  10   3      279.53      260.27      4.62 o
  -2  10   3       87.60       81.78      1.79 o
  -1  10   3       60.79       72.32      2.19 o
   0  10   3        1.38        1.07      0.57 o
   1  10   3        1.39        2.37      0.78 o
   2  10   3      443.94      458.99      9.39 o
   3  10   3      187.58      187.62      3.74 o
   4  10   3      906.91      929.99     15.49 o
   5  10   3       67.86       57.98      2.60 o
   6  10   3       50.36       68.33      7.69 o
   7  10   3        0.37        0.85      4.07 o
   8  10   3       49.29       46.61      5.12 o
   9  10   3       82.41       77.21      5.25 o
  10  10   3       24.30       24.22      3.71 o
 -12  11   3        0.11        3.92      2.59 o
 -11  11   3       19.20       12.15      2.85 o
 -10  11   3       40.02       39.06      3.13 o
  -9  11   3       13.76       14.01      1.85 o
  -8  11   3       18.51       19.20      1.95 o
  -7  11   3       34.43       40.08      2.17 o
  -6  11   3      315.12      332.44      5.19 o
  -5  11   3       80.11       74.20      3.51 o
  -4  11   3       49.59       40.54      1.57 o
  -3  11   3      153.45      169.32      2.76 o
  -2  11   3      279.89      284.36      3.83 o
  -1  11   3      164.43      170.89      2.63 o
   0  11   3      250.64      284.71      4.15 o
   1  11   3      785.42      720.09     12.69 o
   2  11   3      199.73      209.39      5.22 o
   3  11   3      521.46      540.87      9.62 o
   4  11   3      101.96       97.59      3.20 o
   5  11   3        5.16        5.05      2.06 o
   6  11   3      624.86      566.83     23.76 o
   7  11   3       13.37       17.45      3.52 o
   8  11   3       15.82       18.21      3.99 o
   9  11   3       39.85       48.06      4.44 o
 -12  12   3       10.97       12.23      3.31 o
 -11  12   3        0.85       -2.23      2.23 o
 -10  12   3        0.07        0.18      2.01 o
  -9  12   3       26.23       25.85      2.20 o
  -8  12   3        0.16        0.85      1.28 o
  -7  12   3       62.82       67.22      2.65 o
  -6  12   3       80.01       86.86      2.30 o
  -5  12   3      382.10      355.85      4.72 o
  -4  12   3      511.67      485.90      5.96 o
  -3  12   3       23.56       30.01      1.24 o
  -2  12   3       39.65       46.21      2.18 o
  -1  12   3       30.89       33.58      1.32 o
   0  12   3       85.04       96.18      2.02 o
   1  12   3      146.22      159.59      2.81 o
   2  12   3      649.15      671.38     13.98 o
   3  12   3       13.82       37.73      2.46 o
   4  12   3      140.90      140.51      7.31 o
   5  12   3      480.66      469.88     10.51 o
   6  12   3        0.16        1.13      2.56 o
   7  12   3       45.75       44.09      4.80 o
   8  12   3       12.32       14.48      5.43 o
   9  12   3       11.85       13.49      3.82 o
 -12  13   3       53.39       68.42      5.13 o
 -11  13   3        5.20        4.73      2.46 o
 -10  13   3        0.17        0.10      2.22 o
  -9  13   3      101.45       99.78      4.77 o
  -8  13   3       13.29       18.18      1.85 o
  -7  13   3       68.35       65.71      2.65 o
  -6  13   3     1056.00     1020.66     14.05 o
  -5  13   3        0.26       -0.05      0.87 o
  -4  13   3      135.57      129.06      2.61 o
  -3  13   3       19.71       48.33      1.50 o
  -2  13   3      100.71       97.50      2.14 o
  -1  13   3      553.64      524.71      6.77 o
   0  13   3        8.03        9.36      0.87 o
   1  13   3     2765.84     2704.15     35.44 o
   2  13   3        6.88        5.08      0.92 o
   3  13   3       13.52       34.75      2.90 o
   4  13   3      304.55      264.43     14.93 o
   5  13   3      981.81      937.62     19.50 o
   6  13   3       46.33       45.32      4.80 o
   7  13   3        2.23        6.38      3.03 o
   8  13   3        0.06       -1.13      2.88 o
   9  13   3       23.41       19.44      3.52 o
 -11  14   3       14.66       16.60      3.06 o
 -10  14   3       71.31       75.44      4.66 o
  -9  14   3       56.20       58.64      3.54 o
  -8  14   3       16.36       11.02      1.93 o
  -7  14   3       13.82       18.21      1.83 o
  -6  14   3       30.61       38.51      2.05 o
  -5  14   3        2.42        0.87      1.18 o
  -4  14   3       85.92       78.42      2.56 o
  -3  14   3        9.27       17.67      1.11 o
  -2  14   3        6.62        4.70      0.81 o
  -1  14   3      141.06      143.38      2.67 o
   0  14   3      280.80      278.57      4.10 o
   1  14   3      429.18      420.50      8.11 o
   2  14   3       62.89       74.51      3.33 o
   3  14   3     1332.71     1192.37     25.40 o
   4  14   3      128.50      113.00      5.52 o
   5  14   3       46.19       48.91      5.34 o
   6  14   3       14.21       13.91      5.20 o
   7  14   3      116.36      103.85      7.04 o
   8  14   3       25.70       25.41     10.86 o
   9  14   3      103.92      110.81      6.19 o
 -11  15   3        6.26        2.04      2.72 o
 -10  15   3        3.11        8.40      2.51 o
  -9  15   3       39.54       34.84      2.84 o
  -8  15   3       58.65       62.56      3.19 o
  -7  15   3       85.25       86.89      3.06 o
  -6  15   3       34.59       34.08      2.41 o
  -5  15   3       29.80       33.97      1.83 o
  -4  15   3      184.93      181.87      3.59 o
  -3  15   3       10.75       30.17      1.46 o
  -2  15   3      248.02      255.68      3.94 o
  -1  15   3       43.41       44.12      1.59 o
   0  15   3      141.28      150.28      3.04 o
   1  15   3       96.97      115.39      2.24 o
   2  15   3       91.90       80.21      3.19 o
   3  15   3      154.10      163.75      4.86 o
   4  15   3      242.79      224.75      6.19 o
   5  15   3        0.31        1.63      1.86 o
   6  15   3       24.27       13.98      3.35 o
   7  15   3        7.42        6.77      3.35 o
   8  15   3        8.16        8.43      4.07 o
   9  15   3        1.81        0.77      2.91 o
 -11  16   3        2.16        5.10      2.73 o
 -10  16   3       92.21       89.30      4.98 o
  -9  16   3      137.59      146.62      7.05 o
  -8  16   3       32.83       29.35      2.48 o
  -7  16   3       15.73       15.89      2.00 o
  -6  16   3       44.77       53.31      2.28 o
  -5  16   3      146.35      134.51      3.28 o
  -4  16   3      466.42      467.26      8.09 o
  -3  16   3     1128.76     1129.86     13.62 o
  -2  16   3       90.72       81.45      2.19 o
  -1  16   3      773.92      762.20      9.41 o
   0  16   3      778.06      824.51     10.80 o
   1  16   3       24.98       24.34      2.86 o
   2  16   3       10.46       12.38      1.79 o
   3  16   3      591.62      552.22     11.08 o
   4  16   3       39.99       33.28      2.79 o
   5  16   3      118.64      113.77      6.23 o
   6  16   3       30.09       20.40      4.07 o
   7  16   3      222.58      210.42      9.28 o
   8  16   3        0.14       -1.70      3.35 o
 -11  17   3        2.75        0.45      4.98 o
 -10  17   3        4.81        7.82      2.62 o
  -9  17   3        4.08        3.77      2.25 o
  -8  17   3       16.98       18.12      2.16 o
  -7  17   3        0.01       -1.49      1.49 o
  -6  17   3      227.56      241.77      5.56 o
  -5  17   3      249.80      268.84      6.04 o
  -4  17   3       10.00       13.58      1.54 o
  -3  17   3      167.96      175.20      3.66 o
  -2  17   3      673.66      679.31     10.57 o
  -1  17   3      255.66      255.34      5.56 o
   0  17   3       96.34       88.38      2.52 o
   1  17   3       13.97       14.98      1.79 o
   2  17   3       99.88      102.59      3.66 o
   3  17   3      326.65      331.32      7.58 o
   4  17   3       33.72       34.81      2.85 o
   5  17   3       44.92       50.74      4.80 o
   6  17   3      119.11      112.93      6.83 o
   7  17   3        7.09        9.05      4.98 o
   8  17   3       19.46       17.68      3.68 o
 -10  18   3        7.47        7.69      5.43 o
  -9  18   3       17.79       26.70      6.33 o
  -8  18   3        3.16        6.40      2.02 o
  -7  18   3       13.34       20.16      3.59 o
  -6  18   3      256.28      254.47      5.65 o
  -5  18   3       80.65       87.59      3.03 o
  -4  18   3       33.53       39.13      2.09 o
  -3  18   3      323.71      309.99      6.72 o
  -2  18   3      632.77      592.45     10.97 o
  -1  18   3       47.64       46.81      2.40 o
   0  18   3        3.43        2.26      2.26 o
   1  18   3       66.99       66.63      3.48 o
   2  18   3      420.29      382.58     14.93 o
   3  18   3       33.10       39.36      3.62 o
   4  18   3       23.62       29.31      3.01 o
   5  18   3      162.05      154.75     10.41 o
   6  18   3       12.53        8.60      4.52 o
   7  18   3        2.05        4.98      4.52 o
   8  18   3        9.02       10.08      3.48 o
  -9  19   3       67.25       59.28      8.14 o
  -8  19   3        0.17       -1.62      3.17 o
  -7  19   3       88.33       90.73      6.08 o
  -6  19   3      164.65      162.02      4.71 o
  -5  19   3      220.72      214.96      8.53 o
  -4  19   3      392.16      363.74     12.81 o
  -3  19   3      100.82       96.10      5.61 o
  -2  19   3      195.95      160.40      4.43 o
  -1  19   3      506.38      479.57      9.22 o
   0  19   3       83.47       58.08      4.75 o
   1  19   3       44.23       39.85      3.15 o
   2  19   3      208.15      201.28      6.41 o
   3  19   3       86.58      116.57      4.85 o
   4  19   3        4.71        5.56      2.17 o
   5  19   3      112.54      112.22      9.05 o
   6  19   3       63.23       52.49      7.24 o
   7  19   3       78.57       85.07      9.50 o
 -10  20   3       54.19       61.54      9.05 o
  -9  20   3       19.50       19.46      5.88 o
  -8  20   3       52.08       47.73      4.95 o
  -7  20   3       31.83       31.51      4.31 o
  -6  20   3      134.48      117.69      6.08 o
  -5  20   3      100.05       98.32      5.44 o
  -4  20   3       24.80       19.93      1.81 o
  -3  20   3      100.37      104.07      3.44 o
  -2  20   3      284.29      233.21      5.47 o
  -1  20   3       18.05       20.45      2.24 o
   0  20   3        0.63        8.42      2.26 o
   1  20   3       16.56       10.42      2.17 o
   2  20   3      276.45      267.51      7.72 o
   3  20   3       88.23       82.43      4.10 o
   4  20   3       12.72       10.73      2.26 o
   5  20   3      141.11      148.87     10.41 o
   6  20   3       12.01       13.57      5.43 o
   7  20   3       54.63       71.49      9.50 o
  -9  21   3        5.87        4.07      4.98 o
  -8  21   3        8.90        7.24      4.52 o
  -7  21   3       21.03       20.61      3.67 o
  -6  21   3       41.74       39.82      6.33 o
  -5  21   3      146.95      147.95      6.40 o
  -4  21   3      634.67      638.96     15.68 o
  -3  21   3      328.70      334.79      7.25 o
  -2  21   3      326.91      293.14      7.98 o
  -1  21   3        4.01        6.33      1.92 o
   0  21   3       18.58       32.45      2.71 o
   1  21   3        0.09       -1.51      1.51 o
   2  21   3        1.50       -1.23      1.74 o
   3  21   3       19.27       20.78      2.59 o
   4  21   3      115.30       96.38      8.14 o
   5  21   3       21.18       19.00      5.43 o
   6  21   3      147.27      140.27     10.86 o
   7  21   3       48.79       62.44      9.05 o
  -9  22   3        5.30        9.50      5.43 o
  -8  22   3       27.97       23.08      5.88 o
  -7  22   3        2.35       10.86      3.20 o
  -6  22   3       26.74       25.34      3.84 o
  -5  22   3       34.50       39.36      4.16 o
  -4  22   3       84.29       77.16      5.20 o
  -3  22   3       30.66       32.45      2.67 o
  -2  22   3       54.64       46.91      3.15 o
  -1  22   3        0.20       -0.68      1.60 o
   0  22   3        1.02        1.81      1.74 o
   1  22   3        2.35        2.55      1.74 o
   2  22   3       34.71       30.27      2.67 o
   3  22   3      161.19      147.96      9.50 o
   4  22   3       14.85       18.55      5.43 o
   5  22   3        0.48        6.33      4.52 o
   6  22   3       17.56       14.93      5.43 o
  -8  23   3        0.02       -3.17      4.07 o
  -7  23   3        5.65        8.14      4.52 o
  -6  23   3       27.90       32.58      5.88 o
  -5  23   3       27.83       34.84      5.88 o
  -4  23   3       73.46       76.47      6.79 o
  -3  23   3       43.16       53.39      5.88 o
  -2  23   3        1.61        2.59      1.74 o
  -1  23   3       33.46       32.09      3.62 o
   0  23   3       28.17       29.12      2.71 o
   1  23   3        1.00        1.15      1.74 o
   2  23   3        1.94        1.81      3.17 o
   3  23   3       98.36      115.38      8.60 o
   4  23   3      154.41      136.65      9.95 o
   5  23   3       17.50        7.69      4.98 o
   6  23   3       15.00        9.95      4.98 o
  -8  24   3        0.27        1.36      4.52 o
  -7  24   3       31.20       38.91      6.79 o
  -6  24   3       45.03       58.37      7.24 o
  -5  24   3      131.56      130.77      9.05 o
  -4  24   3        1.67        4.98      3.17 o
  -3  24   3       26.85       22.62      4.52 o
  -2  24   3        2.20        1.36      2.71 o
  -1  24   3        7.00        5.60      2.06 o
   0  24   3      143.73      137.53      5.27 o
   1  24   3       30.10       35.29      4.98 o
   2  24   3      156.93      200.00     10.86 o
   3  24   3        0.05        1.81      4.07 o
   4  24   3       86.86       96.38      9.50 o
   5  24   3       30.93       42.99      7.24 o
  -7  25   3        0.56       -0.45      4.07 o
  -6  25   3       33.22       39.37      6.33 o
  -5  25   3       29.06       32.58      5.88 o
  -4  25   3        2.90        8.60      3.62 o
  -3  25   3       32.58       41.18      5.43 o
  -2  25   3       18.52       18.55      4.07 o
  -1  25   3      102.42      103.32      4.63 o
   0  25   3       10.34        9.95      3.17 o
   1  25   3       39.58       26.24      4.52 o
   2  25   3       24.33       27.15      4.98 o
   3  25   3       24.52       24.43      5.43 o
   4  25   3       61.05       56.11      7.69 o
  -6  26   3        0.01       -0.45      4.07 o
  -5  26   3       23.41       28.05      5.43 o
  -4  26   3        3.41        3.62      4.07 o
  -3  26   3        5.06        9.95      4.07 o
  -2  26   3      131.64      133.03      8.14 o
  -1  26   3       41.77       48.87      4.98 o
   0  26   3       21.06       25.34      4.07 o
   1  26   3       20.38       19.46      4.52 o
   2  26   3       71.16       69.23      7.24 o
   3  26   3       27.08       18.55      4.98 o
   4  26   3        0.49        4.98      4.07 o
  -5  27   3        4.58        4.07      4.52 o
  -4  27   3       31.86       40.27      5.88 o
  -3  27   3       67.04       76.92      7.24 o
  -2  27   3       49.32       55.66      5.88 o
   1  27   3       25.31       31.67      4.98 o
   2  27   3       22.22       28.05      5.43 o
   3  27   3        5.17        5.88      4.52 o
  -4  28   3        2.15        2.71      4.07 o
  -3  28   3      124.25      128.51      9.05 o
   1  28   3       16.98       23.08      4.52 o
   2  28   3        2.07        0.45      3.62 o
 -13   0   4      113.97      132.13     11.31 o
 -12   0   4        1.09        1.81      4.52 o
 -11   0   4        0.21       -3.10      3.10 o
 -10   0   4        3.68        3.69      2.17 o
  -9   0   4       91.64       93.80      4.43 o
  -8   0   4     2636.67     2384.71     39.53 o
  -7   0   4      684.20      663.35     12.80 o
  -6   0   4     1031.01     1028.54     18.20 o
  -5   0   4      726.45      710.73     13.06 o
  -4   0   4     1952.37     1936.82     38.71 o
  -3   0   4     2876.01     2725.90     53.11 o
  -2   0   4     3931.66     4133.70     79.35 o
  -1   0   4     4539.66     4324.61     83.03 o
   0   0   4     2552.85     2834.60    139.82 o
   1   0   4     5327.11     5112.04     98.23 o
   2   0   4        5.17        7.12      1.60 o
   3   0   4     3130.56     3159.36     62.39 o
   4   0   4       93.39       79.42      4.48 o
   5   0   4       18.95       18.10      4.07 o
   6   0   4        7.51       13.57      4.07 o
   7   0   4      181.43      186.42     11.31 o
   8   0   4        9.11        0.45      4.07 o
  10   0   4        0.74       -2.71      4.52 o
 -13   1   4        6.09        4.75      3.52 o
 -12   1   4        0.12       -1.08      2.07 o
 -11   1   4        5.85        2.10      1.62 o
 -10   1   4       79.13       67.67      5.50 o
  -9   1   4      111.34      123.81      4.53 o
  -8   1   4      218.93      195.89      4.21 o
  -7   1   4       21.41       17.36      1.47 o
  -6   1   4      182.46      189.41      3.69 o
  -5   1   4      500.52      456.57      6.47 o
  -4   1   4      248.80      250.09     11.41 o
  -3   1   4      574.90      490.34      8.03 o
  -2   1   4      645.59      612.71      9.56 o
  -1   1   4     1802.72     1810.52     25.57 o
   0   1   4      206.05      231.68      4.63 o
   1   1   4        0.67        3.57      1.00 o
   2   1   4       28.16       40.27      3.33 o
   3   1   4       86.76       55.55      2.70 o
   4   1   4      147.57      197.85      8.43 o
   5   1   4      148.82      145.62      7.34 o
   6   1   4        0.09       -0.19      2.94 o
   7   1   4      116.24      118.34      6.55 o
   8   1   4        2.26        1.12      4.07 o
   9   1   4        9.00       11.31      5.43 o
  10   1   4       13.77       12.62      4.31 o
 -13   2   4        4.83        6.75      3.67 o
 -12   2   4       20.30       15.78      3.00 o
 -11   2   4        5.83       11.08      1.93 o
 -10   2   4       95.22       70.75      3.02 o
  -9   2   4        6.97       10.93      1.82 o
  -8   2   4      124.06      124.87      3.32 o
  -7   2   4      227.23      210.22      4.86 o
  -6   2   4     1574.50     1574.32     18.72 o
  -5   2   4      135.36      102.07      2.58 o
  -4   2   4        9.49        8.38      1.70 o
  -3   2   4       43.37       62.30      1.98 o
  -2   2   4     1938.44     1874.94     26.24 o
  -1   2   4     2083.59     1997.51     28.00 o
   0   2   4      778.94      774.31     11.93 o
   1   2   4       47.42       61.65      2.31 o
   2   2   4        0.04        0.23      0.90 o
   3   2   4      544.24      523.59      9.16 o
   4   2   4      453.63      443.98      8.48 o
   5   2   4       12.11       12.94      2.25 o
   6   2   4       62.22       57.23      4.77 o
   7   2   4       11.62       15.61      4.07 o
   8   2   4       17.69       18.14      5.20 o
   9   2   4       36.41       33.03      6.79 o
  10   2   4        0.12       -2.94      3.20 o
 -13   3   4       74.14       79.15      6.72 o
 -12   3   4        0.74        0.90      2.14 o
 -11   3   4       16.83       22.53      2.33 o
 -10   3   4        0.37       -1.40      1.40 o
  -9   3   4       77.57       81.33      3.86 o
  -8   3   4       23.52       27.73      1.86 o
  -7   3   4       31.08       26.71      2.39 o
  -6   3   4       86.37       80.00      2.42 o
  -5   3   4     2897.98     2913.13     32.88 o
  -4   3   4     2861.74     2881.87     32.39 o
  -3   3   4     2501.59     2385.20     29.58 o
  -2   3   4     1590.62     1555.08     19.79 o
  -1   3   4      496.28      475.71      7.92 o
   0   3   4      447.86      471.31      7.92 o
   1   3   4      146.15      155.31      3.73 o
   2   3   4       15.78       15.95      1.46 o
   3   3   4      245.82      208.56      4.86 o
   4   3   4        0.31        0.73      1.63 o
   5   3   4      870.68      887.35     17.07 o
   6   3   4      281.90      272.02     14.25 o
   7   3   4      394.27      379.57     12.00 o
   8   3   4        1.03        1.81      4.07 o
   9   3   4       14.44        8.83      5.43 o
  10   3   4        1.70       -3.03      3.03 o
 -13   4   4        8.82       12.02      3.30 o
 -12   4   4        3.44        4.16      2.18 o
 -11   4   4       26.29       32.09      2.67 o
 -10   4   4        0.01       -1.41      1.43 o
  -9   4   4        0.06        2.33      1.38 o
  -8   4   4      271.22      268.77      4.94 o
  -7   4   4       18.38       17.16      1.49 o
  -6   4   4      887.51      898.80     11.42 o
  -5   4   4      260.46      271.75      4.49 o
  -4   4   4       41.51       52.83      2.45 o
  -3   4   4      243.60      280.69      7.03 o
  -2   4   4     1629.44     1704.75     21.53 o
  -1   4   4      277.92      237.13      6.20 o
   0   4   4     2348.11     2430.82     33.82 o
   1   4   4       16.69       11.87      1.29 o
   2   4   4      403.16      414.38      7.52 o
   3   4   4      385.64      364.15      7.00 o
   4   4   4     1038.27      971.28     15.66 o
   5   4   4      247.53      244.44      7.81 o
   6   4   4        0.09        3.54      2.50 o
   7   4   4       49.78       68.88      5.59 o
   8   4   4      256.51      251.58     14.48 o
   9   4   4       31.28       36.91     17.19 o
 -13   5   4       36.83       41.60      4.35 o
 -12   5   4        8.52       11.05      2.47 o
 -11   5   4        1.42       -1.50      1.65 o
 -10   5   4       46.26       44.05      2.86 o
  -9   5   4      101.94       94.74      3.47 o
  -8   5   4      235.07      220.06      4.79 o
  -7   5   4        2.48       -0.54      0.93 o
  -6   5   4       26.48       40.95      1.96 o
  -5   5   4        3.93        2.69      0.81 o
  -4   5   4      292.04      254.59      4.12 o
  -3   5   4     3230.93     3536.32     39.35 o
  -2   5   4     1111.85     1087.35     14.25 o
  -1   5   4        0.60       -0.64      0.64 o
   0   5   4     1332.53     1300.96     16.92 o
   1   5   4       58.28       39.64      2.10 o
   2   5   4     2272.00     2332.57     33.03 o
   3   5   4      245.30      252.29      6.79 o
   4   5   4      615.50      557.46     11.57 o
   5   5   4      156.97      166.58      5.57 o
   6   5   4       16.16       19.96      3.35 o
   7   5   4      137.82      145.25     10.86 o
   8   5   4      175.99      181.00     12.67 o
   9   5   4       26.84       18.65      4.31 o
 -13   6   4       11.78       12.98      4.41 o
 -12   6   4        6.61        9.79      2.37 o
 -11   6   4        1.93        5.32      2.57 o
 -10   6   4        5.22        5.14      1.73 o
  -9   6   4       13.72       12.19      1.56 o
  -8   6   4       50.25       48.56      2.27 o
  -7   6   4       65.21       53.20      2.22 o
  -6   6   4       70.47       58.22      1.91 o
  -5   6   4      146.24      131.43      2.79 o
  -4   6   4      970.48     1010.81     12.31 o
  -3   6   4      582.78      645.41      8.25 o
  -2   6   4      212.60      229.74      4.04 o
  -1   6   4      118.11      134.50      2.61 o
   0   6   4      734.80      850.17     11.80 o
   1   6   4     1886.64     1900.81     27.04 o
   2   6   4       24.37       22.86      2.29 o
   3   6   4      395.37      373.18      7.23 o
   4   6   4      114.40      114.19      4.33 o
   5   6   4       75.37       63.57      3.89 o
   6   6   4       11.26       13.23      3.03 o
   7   6   4       44.53       46.61      7.24 o
   8   6   4       41.97       42.99      7.24 o
   9   6   4       49.98       53.87      6.23 o
 -13   7   4        7.31        7.90      3.11 o
 -12   7   4       38.42       45.87      3.60 o
 -11   7   4        0.48       -1.18      1.62 o
 -10   7   4       11.16       11.81      1.97 o
  -9   7   4       64.36       55.71      2.82 o
  -8   7   4      378.04      356.14      5.95 o
  -7   7   4       18.59        9.02      1.24 o
  -6   7   4      149.35      149.20      2.92 o
  -5   7   4      112.06      139.81      3.10 o
  -4   7   4      408.54      377.89      5.47 o
  -3   7   4     4794.74     4946.58     54.52 o
  -2   7   4     2773.23     2746.09     33.91 o
  -1   7   4      461.67      495.45      9.17 o
   0   7   4     4006.41     4001.32     55.87 o
   1   7   4     2131.24     2256.99     30.94 o
   2   7   4      622.61      554.52      9.44 o
   3   7   4        7.90       24.00      2.02 o
   4   7   4       84.72       73.90      2.97 o
   5   7   4       10.69       10.61      2.25 o
   6   7   4      340.14      313.86     10.37 o
   7   7   4        0.02        1.36      4.07 o
   8   7   4      151.51      180.54     12.67 o
   9   7   4       13.43       11.23      4.31 o
 -13   8   4        7.45        8.25      3.19 o
 -12   8   4       15.87       14.56      3.54 o
 -11   8   4        0.00       -1.79      1.79 o
 -10   8   4        1.17        1.91      1.56 o
  -9   8   4       29.78       33.22      2.32 o
  -8   8   4      116.87      143.10      3.46 o
  -7   8   4       92.84       87.91      2.38 o
  -6   8   4      196.19      185.77      3.29 o
  -5   8   4      129.13      138.59      2.90 o
  -4   8   4      807.16      669.02      8.61 o
  -3   8   4      310.02      318.38      7.86 o
  -2   8   4     1317.09     1343.52     15.79 o
  -1   8   4       41.99       34.23      1.50 o
   0   8   4      360.41      380.67      5.99 o
   1   8   4        0.00        3.39      0.94 o
   2   8   4      532.26      539.16      9.21 o
   3   8   4        0.40        3.17      1.43 o
   4   8   4       18.67       18.90      1.73 o
   5   8   4       21.46       20.68      2.59 o
   6   8   4      904.67      873.75     30.77 o
   7   8   4      223.93      210.86     12.67 o
   8   8   4      203.55      196.82      9.43 o
   9   8   4       20.12       19.46      8.60 o
 -12   9   4        1.73        3.74      2.54 o
 -11   9   4       10.16       14.05      2.38 o
 -10   9   4        3.81        6.57      1.75 o
  -9   9   4        1.96        0.30      1.43 o
  -8   9   4       51.52       50.61      2.96 o
  -7   9   4      143.73      155.78      3.59 o
  -6   9   4        0.71        5.30      0.96 o
  -5   9   4        2.48        2.02      0.89 o
  -4   9   4      162.24      158.54      3.03 o
  -3   9   4     1308.93     1304.53     15.39 o
  -2   9   4      124.18      143.80      2.79 o
  -1   9   4     1366.66     1408.62     16.56 o
   0   9   4      118.48      116.84      3.00 o
   1   9   4       95.17      104.23      2.78 o
   2   9   4      495.24      457.94      7.28 o
   3   9   4      437.47      415.52      8.95 o
   4   9   4       94.31       95.50      3.25 o
   5   9   4        0.75        2.29      2.59 o
   6   9   4      124.29      118.55      9.50 o
   7   9   4       66.03       53.85      7.69 o
   8   9   4       55.70       59.94      6.11 o
   9   9   4       10.12        8.82      4.16 o
 -12  10   4       20.28       22.12      4.04 o
 -11  10   4        4.20        7.13      2.66 o
 -10  10   4        0.43        1.20      1.68 o
  -9  10   4      146.41      149.46      4.19 o
  -8  10   4       47.15       54.21      2.68 o
  -7  10   4      194.97      168.21      3.59 o
  -6  10   4      453.04      436.31      7.08 o
  -5  10   4       56.65       71.32      2.04 o
  -4  10   4      705.57      635.08      8.30 o
  -3  10   4      681.68      786.10     11.96 o
  -2  10   4      924.76      956.44     10.77 o
  -1  10   4       48.51       47.25      1.58 o
   0  10   4       71.36       72.00      2.36 o
   1  10   4      936.84      984.79     13.39 o
   2  10   4       17.07       15.92      1.52 o
   3  10   4       36.34       32.88      2.43 o
   4  10   4      531.43      491.75     15.09 o
   5  10   4      545.48      531.58     14.36 o
   6  10   4       82.66       85.07      8.60 o
   7  10   4       40.39       40.27      6.79 o
   8  10   4      279.67      284.80     12.22 o
   9  10   4        3.42        0.22      3.67 o
 -12  11   4        1.13        3.57      2.69 o
 -11  11   4        0.53        1.76      2.87 o
 -10  11   4       34.68       33.04      2.59 o
  -9  11   4       62.56       62.42      2.99 o
  -8  11   4        0.02        1.88      1.40 o
  -7  11   4      899.50      857.42     12.48 o
  -6  11   4      278.79      281.01      4.71 o
  -5  11   4      377.57      354.50      5.32 o
  -4  11   4        4.57        4.62      1.05 o
  -3  11   4      167.42      193.36      3.63 o
  -2  11   4     1734.25     1759.55     21.87 o
  -1  11   4      137.46      121.67      2.98 o
   0  11   4     1670.09     1681.85     21.53 o
   1  11   4      763.28      751.74     10.75 o
   2  11   4      225.77      214.53      4.78 o
   3  11   4        1.10        0.90      2.03 o
   4  11   4      108.80      107.79      5.88 o
   5  11   4      202.54      193.82      7.66 o
   6  11   4       25.77       22.62      5.43 o
   7  11   4       88.85       78.73      6.40 o
   8  11   4      147.65      178.52     10.41 o
   9  11   4        0.29       -1.81      3.84 o
 -12  12   4        1.02       -0.39      2.63 o
 -11  12   4       14.18       23.44      3.26 o
 -10  12   4       21.24       16.61      2.56 o
  -9  12   4       28.42       31.28      2.38 o
  -8  12   4       54.99       60.22      2.82 o
  -7  12   4      261.11      263.89      5.38 o
  -6  12   4      156.14      160.59      4.57 o
  -5  12   4      137.82      131.80      2.92 o
  -4  12   4      390.39      384.27      6.32 o
  -3  12   4      105.06      128.48      2.64 o
  -2  12   4        5.26        8.01      1.18 o
  -1  12   4      635.17      573.96      8.35 o
   0  12   4      263.66      264.62      4.84 o
   1  12   4     2566.50     2533.83     56.43 o
   2  12   4       22.71       15.40      1.63 o
   3  12   4       16.94       18.16      2.57 o
   4  12   4      529.59      457.85     19.68 o
   5  12   4        4.25        7.66      2.50 o
   6  12   4      145.30      130.32      9.95 o
   7  12   4       56.92       72.89      9.28 o
   8  12   4        1.03        2.49      3.52 o
 -12  13   4        0.12       -2.52      2.52 o
 -11  13   4       14.80        9.73      2.79 o
 -10  13   4        5.47        6.64      2.46 o
  -9  13   4       21.09       21.26      2.15 o
  -8  13   4       35.50       38.45      2.35 o
  -7  13   4        3.52        5.42      1.46 o
  -6  13   4      467.49      457.73      7.49 o
  -5  13   4      364.96      370.27      7.12 o
  -4  13   4       39.87       36.32      1.93 o
  -3  13   4      203.64      189.45      3.44 o
  -2  13   4       27.31       24.66      1.20 o
  -1  13   4       77.37       89.34      2.47 o
   0  13   4       36.37       34.61      1.67 o
   1  13   4      478.53      486.49      7.26 o
   2  13   4       21.20       22.76      2.11 o
   3  13   4       94.48       90.24      4.57 o
   4  13   4      853.46      838.05     19.77 o
   5  13   4      226.27      227.20     12.44 o
   6  13   4        8.43        7.24      3.20 o
   7  13   4       20.38       20.79      4.16 o
   8  13   4       33.00       30.77      5.27 o
 -12  14   4        0.41       -1.09      2.79 o
 -11  14   4        0.29       -0.49      2.40 o
 -10  14   4        0.54        1.51      2.23 o
  -9  14   4      228.69      222.48      6.07 o
  -8  14   4      184.62      167.38      6.51 o
  -7  14   4       37.22       29.76      2.07 o
  -6  14   4       99.00      114.50      3.27 o
  -5  14   4       62.45       54.71      2.61 o
  -4  14   4      568.23      526.62      7.11 o
  -3  14   4      207.76      217.90      4.12 o
  -2  14   4       31.38       31.84      1.41 o
  -1  14   4      186.19      182.23      3.31 o
   0  14   4       38.08       36.57      1.70 o
   1  14   4      957.02      917.99     13.77 o
   2  14   4      543.50      506.94     12.75 o
   3  14   4       77.22       69.49      6.79 o
   4  14   4       73.96       55.42      4.24 o
   5  14   4       23.33       24.25      3.35 o
   6  14   4       43.20       50.29      5.12 o
   7  14   4       49.86       64.45      6.23 o
   8  14   4       48.07       39.82      5.59 o
 -11  15   4        8.87        4.89      2.79 o
 -10  15   4       24.44       22.20      4.47 o
  -9  15   4       20.94       28.58      2.71 o
  -8  15   4       10.28        8.27      1.88 o
  -7  15   4      364.48      357.53      8.14 o
  -6  15   4      800.81      835.92     12.10 o
  -5  15   4      204.43      228.96     12.48 o
  -4  15   4       38.14       37.68      2.16 o
  -3  15   4      892.39      896.32     13.79 o
  -2  15   4       67.03       59.77      2.13 o
  -1  15   4       42.09       41.25      2.02 o
   0  15   4       48.12       37.15      1.96 o
   1  15   4       27.81       18.34      3.79 o
   2  15   4       26.22       26.84      2.93 o
   3  15   4      467.92      442.18     11.79 o
   4  15   4       22.18       23.91      3.15 o
   5  15   4      187.75      172.68      5.86 o
   6  15   4       37.13       43.87      8.37 o
   7  15   4      214.02      208.37      9.60 o
   8  15   4        2.26        4.33      3.99 o
 -11  16   4       10.38       10.00      3.06 o
 -10  16   4       96.82       92.41      5.10 o
  -9  16   4        0.34        2.41      1.83 o
  -8  16   4       18.79       15.58      3.00 o
  -7  16   4       79.83       76.06      3.44 o
  -6  16   4      265.46      281.65      5.43 o
  -5  16   4      103.41       90.97      3.27 o
  -4  16   4       27.78       20.56      1.84 o
  -3  16   4      323.77      315.97      6.09 o
  -2  16   4      130.75      130.99      3.45 o
  -1  16   4        0.62        2.93      1.06 o
   0  16   4       26.89       27.47      2.00 o
   1  16   4      246.73      253.55      5.58 o
   2  16   4      194.13      179.36      8.82 o
   3  16   4      227.29      210.83      7.28 o
   4  16   4       64.83       55.82      3.60 o
   5  16   4        6.89        2.04      2.40 o
   6  16   4        0.89        0.69      3.03 o
   7  16   4       22.99       23.98      6.33 o
   8  16   4        6.18        2.26      5.43 o
 -11  17   4       62.02       57.95      5.33 o
 -10  17   4      108.89      133.31      5.75 o
  -9  17   4       42.34       37.40      2.96 o
  -8  17   4        2.62        2.86      1.73 o
  -7  17   4      190.29      189.07      5.05 o
  -6  17   4        1.50        5.84      2.67 o
  -5  17   4       11.61        7.17      1.46 o
  -4  17   4       80.91       79.10      2.95 o
  -3  17   4       54.92       68.84      2.70 o
  -2  17   4      555.10      514.52     10.01 o
  -1  17   4      168.47      162.58      4.39 o
   0  17   4       15.50       16.59      1.64 o
   1  17   4       81.25       68.37      5.88 o
   2  17   4      126.25      112.48      4.89 o
   3  17   4       85.45       87.13      5.43 o
   4  17   4       17.00       12.85      2.71 o
   5  17   4       20.82       15.18      4.52 o
   6  17   4        1.21        4.07      4.07 o
   7  17   4      152.64      134.39     11.31 o
 -10  18   4       84.66       90.50     10.41 o
  -9  18   4        0.42        4.69      2.33 o
  -8  18   4       31.97       30.06      3.47 o
  -7  18   4      232.30      233.20      6.52 o
  -6  18   4      203.34      201.37      5.65 o
  -5  18   4        0.57        0.43      1.52 o
  -4  18   4       77.98       74.54      3.91 o
  -3  18   4       55.49       76.27      3.30 o
  -2  18   4       72.12       71.33      3.27 o
  -1  18   4      312.93      322.08      6.94 o
   0  18   4      454.85      437.20     11.18 o
   1  18   4     1215.03     1170.23     25.25 o
   2  18   4        3.85        6.92      2.17 o
   3  18   4      201.57      192.18      6.95 o
   4  18   4       32.40       40.27      3.91 o
   5  18   4        1.53        0.81      2.71 o
   6  18   4        9.63       14.93      5.43 o
   7  18   4       11.77       17.19      5.88 o
 -10  19   4        0.40        3.62      5.43 o
  -9  19   4        0.17       12.67      4.98 o
  -8  19   4        7.47        3.74      3.03 o
  -7  19   4        4.55        6.32      2.02 o
  -6  19   4        2.46       11.55      2.02 o
  -5  19   4       20.54       21.22      2.89 o
  -4  19   4        5.02        3.91      1.59 o
  -3  19   4        0.67        2.40      1.74 o
  -2  19   4      748.05      749.19     13.66 o
  -1  19   4      105.75       85.98      4.16 o
   0  19   4        5.94        2.09      2.06 o
   1  19   4        2.79        3.75      2.17 o
   2  19   4      339.22      300.76     14.71 o
   3  19   4        2.66        1.88      3.85 o
   4  19   4        0.00       -1.92      1.92 o
   5  19   4       86.06       88.21      7.01 o
   6  19   4       34.68       24.89      6.33 o
   7  19   4        0.58       -4.52      4.52 o
 -10  20   4        0.48        5.88      5.88 o
  -9  20   4       78.24       91.40      9.95 o
  -8  20   4       20.03       27.08      4.16 o
  -7  20   4       26.06       34.09      4.31 o
  -6  20   4      367.14      373.46     11.68 o
  -5  20   4       36.14       36.33      2.91 o
  -4  20   4      206.20      196.90      5.46 o
  -3  20   4       40.24       51.26      2.91 o
  -2  20   4        8.64       14.87      2.38 o
  -1  20   4        4.42        3.04      1.74 o
   0  20   4      203.04      199.24      6.70 o
   1  20   4      105.18      108.77      4.98 o
   2  20   4      295.17      252.67      7.92 o
   3  20   4       27.87       27.78      3.15 o
   4  20   4       76.34       77.03      4.85 o
   5  20   4        2.20        0.45      4.07 o
   6  20   4       36.23       39.82      7.69 o
  -9  21   4        9.11       10.41      5.43 o
  -8  21   4        2.59       -3.62      3.62 o
  -7  21   4        0.56        2.04      2.88 o
  -6  21   4        5.02        7.92      2.88 o
  -5  21   4       27.98       22.13      3.35 o
  -4  21   4      283.87      265.86      6.45 o
  -3  21   4      220.18      201.25      7.01 o
  -2  21   4       97.22      108.27      4.77 o
  -1  21   4       28.59       31.21      3.17 o
   0  21   4        8.68       12.57      4.30 o
   1  21   4        6.04        4.40      2.49 o
   2  21   4       99.77       88.94      7.92 o
   3  21   4        0.02       -1.49      2.26 o
   4  21   4       26.16       26.85      3.35 o
   5  21   4       28.57       27.60      6.33 o
   6  21   4       21.98       32.13      6.79 o
  -9  22   4       71.18       78.73      9.50 o
  -8  22   4       27.55       30.32      6.33 o
  -7  22   4        0.49        1.11      6.33 o
  -6  22   4       84.27       91.72      6.08 o
  -5  22   4        6.86        3.17      3.62 o
  -4  22   4       98.73       98.64      7.69 o
  -3  22   4        0.52       -0.25      1.74 o
  -2  22   4       13.34       14.00      2.94 o
  -1  22   4       42.04       42.08      4.98 o
   0  22   4        0.82        1.58      1.92 o
   1  22   4        3.68        4.73      2.06 o
   2  22   4      202.12      226.06      7.72 o
   3  22   4       27.48       31.67      5.88 o
   4  22   4       32.93       36.20      6.33 o
   5  22   4       41.49       43.89      7.24 o
  -8  23   4       42.38       46.15      7.69 o
  -7  23   4      114.34      122.79      9.05 o
  -6  23   4        8.90        5.43      4.07 o
  -5  23   4       11.98       17.19      4.52 o
  -4  23   4        4.46        7.69      4.07 o
  -3  23   4        1.69        1.11      1.74 o
  -2  23   4       21.33       19.88      4.07 o
  -1  23   4      147.01      136.81      9.95 o
   0  23   4      288.09      262.50      8.60 o
   1  23   4        5.41        5.37      2.17 o
   2  23   4      295.89      313.57     14.93 o
   3  23   4       96.40      109.05      9.05 o
   4  23   4       18.55       13.12      5.43 o
   5  23   4       12.82       16.74      5.88 o
  -8  24   4       13.57       22.17      6.33 o
  -7  24   4        4.48        8.14      4.98 o
  -6  24   4        1.74       -1.81      3.62 o
  -5  24   4       27.28       28.05      5.43 o
  -4  24   4        0.22       -1.81      3.17 o
  -3  24   4       23.49       27.60      4.98 o
  -2  24   4        0.00        2.99      2.06 o
  -1  24   4       22.53       25.28      2.88 o
   0  24   4       23.90       26.56      3.03 o
   1  24   4       94.78       86.43      7.69 o
   2  24   4       10.22       18.55      4.98 o
   3  24   4       13.54       13.57      4.98 o
   4  24   4        0.09       -0.45      4.07 o
  -7  25   4        2.56        4.98      4.52 o
  -6  25   4       20.56       27.60      6.33 o
  -5  25   4       58.61       57.92      7.24 o
  -4  25   4       19.77       13.12      4.52 o
  -3  25   4        0.86       -2.71      2.71 o
  -2  25   4      195.82      198.64      9.95 o
  -1  25   4      117.22      123.31      5.44 o
   0  25   4       51.79       57.60      4.12 o
   1  25   4        0.18        5.88      3.62 o
   2  25   4      179.55      195.47     11.76 o
   3  25   4       74.00      102.71      9.50 o
  -6  26   4       33.54       43.89      6.79 o
  -5  26   4       80.87       90.05      8.60 o
  -4  26   4        8.44       12.67      4.52 o
  -3  26   4       14.04        8.60      4.07 o
  -2  26   4        7.13        8.60      3.62 o
  -1  26   4       65.91       81.77      4.63 o
   0  26   4       60.07       75.57      7.24 o
   1  26   4       66.26       81.00      7.69 o
   2  26   4        1.86        9.05      4.52 o
  -5  27   4      175.84      197.74     11.76 o
  -4  27   4        5.53       12.67      4.52 o
  -3  27   4        1.84        7.24      3.62 o
  -2  27   4        7.87       13.57      4.07 o
   0  27   4        5.01       13.12      4.07 o
   1  27   4        2.06       -0.90      3.62 o
  -3  28   4       52.64       57.01      6.79 o
 -13   1   5        1.92        6.69      3.67 o
 -12   1   5       74.79       69.44      4.78 o
 -11   1   5      111.94      118.23      6.19 o
 -10   1   5        0.90       -0.87      1.42 o
  -9   1   5        2.60        5.75      1.52 o
  -8   1   5      195.63      195.91      4.24 o
  -7   1   5      283.16      236.11      5.48 o
  -6   1   5      642.73      628.57      9.37 o
  -5   1   5      862.07      775.41     10.13 o
  -4   1   5     1063.35     1072.72     16.23 o
  -3   1   5      887.69      930.51     14.25 o
  -2   1   5      191.27      192.46      4.30 o
  -1   1   5      209.22      183.89      4.24 o
   0   1   5     2582.19     2824.78     39.59 o
   1   1   5      133.97      123.62      3.62 o
   2   1   5      428.02      469.61      8.65 o
   3   1   5        3.51        8.92      1.63 o
   4   1   5       48.80       37.56      2.59 o
   5   1   5     1160.85     1090.08     20.18 o
   6   1   5       40.05       31.68      4.16 o
   7   1   5       46.17       52.74     15.61 o
   8   1   5       25.06       24.43      6.33 o
 -13   2   5        1.93        3.62      3.52 o
 -12   2   5        2.34        1.65      2.20 o
 -11   2   5       42.70       40.39      2.57 o
 -10   2   5        2.68       -0.75      1.48 o
  -9   2   5        2.82        5.37      1.49 o
  -8   2   5       34.94       34.57      2.12 o
  -7   2   5      523.80      513.16      7.57 o
  -6   2   5      172.27      177.58      3.66 o
  -5   2   5       20.21       11.45      1.37 o
  -4   2   5      735.43      696.75     11.20 o
  -3   2   5       75.12       60.61      2.43 o
  -2   2   5     1275.52     1457.41     21.27 o
  -1   2   5      158.30      139.83      3.85 o
   0   2   5       14.60        1.96      1.31 o
   1   2   5      668.18      623.55     10.46 o
   2   2   5      132.09      158.72      4.25 o
   3   2   5     1425.44     1367.70     20.98 o
   4   2   5       18.98       25.44      2.37 o
   5   2   5      139.73      146.25      5.66 o
   6   2   5       12.43        9.50      3.20 o
   7   2   5        4.14        1.46      5.20 o
   8   2   5        9.19        8.14      4.98 o
 -13   3   5       21.62       20.81      4.48 o
 -12   3   5        3.22        0.38      2.10 o
 -11   3   5       14.61       13.23      2.39 o
 -10   3   5       56.85       52.97      2.76 o
  -9   3   5       25.80       23.30      1.95 o
  -8   3   5        0.03       -0.37      1.26 o
  -7   3   5       25.03       26.94      1.84 o
  -6   3   5       10.92       30.74      3.08 o
  -5   3   5       78.08       74.98      2.50 o
  -4   3   5      152.84      179.44      4.19 o
  -3   3   5      116.07      152.61      3.79 o
  -2   3   5      126.67      163.92      3.90 o
  -1   3   5       25.99       19.82      1.58 o
   0   3   5      241.36      236.73      5.03 o
   1   3   5      226.49      175.17      4.35 o
   2   3   5      286.99      253.51      6.34 o
   3   3   5      174.48      192.86      6.86 o
   4   3   5       16.05       18.95      2.14 o
   5   3   5      609.27      586.15     17.88 o
   6   3   5       57.64       63.81      5.41 o
   7   3   5       77.07       75.38      6.11 o
   8   3   5        0.01       -4.07      4.07 o
   9   3   5       18.53       17.65      5.88 o
 -13   4   5        0.29       -1.33      2.78 o
 -12   4   5        0.41       -1.35      2.55 o
 -11   4   5       19.87       17.01      2.26 o
 -10   4   5      286.75      296.58      5.81 o
  -9   4   5        3.03        7.96      2.06 o
  -8   4   5        0.33        0.05      1.27 o
  -7   4   5      240.24      227.26      4.43 o
  -6   4   5       36.13       33.58      1.81 o
  -5   4   5       15.63       13.11      1.35 o
  -4   4   5        0.78        1.47      1.04 o
  -3   4   5       11.10       14.21      1.40 o
  -2   4   5      211.12      229.57      4.86 o
  -1   4   5       80.20       98.48      2.94 o
   0   4   5      507.19      529.67      9.10 o
   1   4   5       35.17       43.46      2.48 o
   2   4   5      403.11      415.29      7.97 o
   3   4   5     1855.22     1848.17     36.44 o
   4   4   5      121.36      119.15      4.24 o
   5   4   5       29.30       25.55      2.95 o
   6   4   5       88.26       89.53      6.23 o
   7   4   5        0.82       -0.45      4.07 o
   8   4   5       46.76       60.63      8.60 o
   9   4   5       10.56       13.57      5.88 o
 -13   5   5        0.24       -2.59      2.59 o
 -12   5   5       15.13       14.72      2.70 o
 -11   5   5       55.00       47.46      3.05 o
 -10   5   5        0.13        0.88      2.45 o
  -9   5   5        0.02        2.60      1.33 o
  -8   5   5      143.67      151.10      4.49 o
  -7   5   5       94.01      109.53      3.13 o
  -6   5   5      147.47      144.62      3.26 o
  -5   5   5       31.50       21.45      1.64 o
  -4   5   5      239.31      242.76      4.61 o
  -3   5   5      380.24      387.53      7.01 o
  -2   5   5       27.15       23.94      1.75 o
  -1   5   5     1561.54     1538.52     22.40 o
   0   5   5      583.21      574.52      9.67 o
   1   5   5       91.24       87.06      3.05 o
   2   5   5      203.76      187.14      4.75 o
   3   5   5      597.77      594.47     13.91 o
   4   5   5      331.80      332.82      7.35 o
   5   5   5       88.18       95.76      5.19 o
   6   5   5       93.21       90.59      6.38 o
   7   5   5       81.59       90.95      9.95 o
   8   5   5        0.02        1.81      5.43 o
   9   5   5       20.80       36.65      7.69 o
 -13   6   5       14.48       13.60      3.46 o
 -12   6   5        0.14       -0.08      2.14 o
 -11   6   5        4.91        4.98      1.92 o
 -10   6   5      233.30      236.68      7.06 o
  -9   6   5       10.26        9.20      1.56 o
  -8   6   5       23.63       26.93      1.92 o
  -7   6   5       43.27       54.76      2.30 o
  -6   6   5      295.76      297.07      5.04 o
  -5   6   5        4.40        2.67      1.81 o
  -4   6   5        9.45        5.22      1.15 o
  -3   6   5       58.15       71.75      2.87 o
  -2   6   5      905.89      919.27     14.08 o
  -1   6   5      380.39      381.51      7.97 o
   0   6   5      805.79      774.66     12.33 o
   1   6   5        7.33        4.91      1.29 o
   2   6   5      236.68      206.39      5.02 o
   3   6   5      102.26      113.57      4.11 o
   4   6   5      560.18      527.55     11.49 o
   5   6   5      998.32      931.83     19.56 o
   6   6   5       96.06       83.71      9.05 o
   7   6   5        3.94        4.52      4.98 o
   8   6   5      181.09      190.04     13.57 o
 -13   7   5        3.14        2.92      2.85 o
 -12   7   5        6.70        3.91      2.43 o
 -11   7   5        3.62        2.45      2.09 o
 -10   7   5        2.40        7.58      1.84 o
  -9   7   5       31.61       26.28      2.21 o
  -8   7   5       61.78       68.94      2.69 o
  -7   7   5        0.06       -1.36      1.36 o
  -6   7   5       57.26       55.67      2.23 o
  -5   7   5       20.66       23.56      2.72 o
  -4   7   5       86.47       88.01      2.65 o
  -3   7   5      446.66      533.53      8.05 o
  -2   7   5        0.13        1.61      1.24 o
  -1   7   5       19.46       23.83      1.76 o
   0   7   5       45.83       41.93      2.26 o
   1   7   5      125.58      116.43      6.99 o
   2   7   5      123.36      122.71      3.73 o
   3   7   5       41.85       43.20      4.25 o
   4   7   5      197.21      199.39      6.17 o
   5   7   5        0.69        5.37      2.43 o
   6   7   5        0.13       -3.39      3.39 o
   7   7   5       30.04       28.05      6.79 o
   8   7   5        9.55       18.10      6.79 o
 -13   8   5        0.99       -0.35      2.78 o
 -12   8   5        0.21       -1.92      2.12 o
 -11   8   5       28.38       24.32      2.84 o
 -10   8   5       69.88       69.02      3.39 o
  -9   8   5        5.50        8.94      1.76 o
  -8   8   5        2.13        0.86      1.24 o
  -7   8   5      134.54      135.51      3.30 o
  -6   8   5      168.72      168.49      3.62 o
  -5   8   5      207.74      204.55      4.23 o
  -4   8   5        0.10        0.17      0.96 o
  -3   8   5       14.95       17.46      1.49 o
  -2   8   5     1044.04      961.00     14.70 o
  -1   8   5      369.26      329.11      6.33 o
   0   8   5       24.47       23.62      1.86 o
   1   8   5       48.72       41.17      2.37 o
   2   8   5      141.35      144.18      4.12 o
   3   8   5       49.28       47.59      2.82 o
   4   8   5        1.43        4.65      2.17 o
   5   8   5       13.45        6.11      5.20 o
   6   8   5        5.90        4.47      2.71 o
   7   8   5       41.09       36.65      7.69 o
   8   8   5      100.67       87.78     10.41 o
 -12   9   5        0.59        0.07      2.46 o
 -11   9   5        0.59        2.13      2.07 o
 -10   9   5       31.36       42.27      3.32 o
  -9   9   5       19.28       16.64      2.04 o
  -8   9   5        3.42        2.96      1.46 o
  -7   9   5      329.78      304.82      5.29 o
  -6   9   5      373.88      373.03      6.46 o
  -5   9   5      297.07      268.10      4.60 o
  -4   9   5       77.78       78.33      3.68 o
  -3   9   5      214.61      204.12      4.08 o
  -2   9   5       39.97       41.90      1.98 o
  -1   9   5       26.64       25.13      2.09 o
   0   9   5      390.88      405.13      7.41 o
   1   9   5      255.66      264.28      5.77 o
   2   9   5     1310.40     1253.57     26.12 o
   3   9   5       71.49       68.01      3.61 o
   4   9   5     1396.10     1327.34     23.94 o
   5   9   5       27.55       22.03      3.59 o
   6   9   5        0.44        4.72      4.52 o
   7   9   5        8.81       -1.36      4.98 o
   8   9   5       88.66      110.41     11.76 o
 -12  10   5        3.97        1.25      2.58 o
 -11  10   5       35.10       38.72      3.21 o
 -10  10   5        9.29        7.71      1.91 o
  -9  10   5        0.05       -1.32      1.52 o
  -8  10   5        2.72        2.70      1.54 o
  -7  10   5        9.93        6.32      1.36 o
  -6  10   5      125.86      138.66      4.01 o
  -5  10   5      145.54      158.33      3.33 o
  -4  10   5       63.34       54.18      2.04 o
  -3  10   5      238.74      247.85      4.60 o
  -2  10   5      116.96      102.73      2.79 o
  -1  10   5      171.46      182.18      4.35 o
   0  10   5       86.70       80.87      3.13 o
   1  10   5       22.23       22.77      1.91 o
   2  10   5        7.45       11.04      1.69 o
   3  10   5      683.95      630.75     13.97 o
   4  10   5       10.80        6.08      2.83 o
   5  10   5      118.05       99.00     10.41 o
   6  10   5       27.68       24.62      3.99 o
   7  10   5        6.54        4.98      4.98 o
   8  10   5        0.02       -2.49      3.20 o
 -12  11   5        0.63        2.50      2.73 o
 -11  11   5       32.46       44.56      4.05 o
 -10  11   5       25.57       28.42      2.55 o
  -9  11   5        9.65       11.18      2.16 o
  -8  11   5       30.90       26.10      2.17 o
  -7  11   5        0.08       -1.31      1.31 o
  -6  11   5      156.71      136.64      3.94 o
  -5  11   5       98.95      108.75      2.74 o
  -4  11   5       63.71       59.84      2.13 o
  -3  11   5      183.26      216.47      3.87 o
  -2  11   5      193.29      191.99      3.92 o
  -1  11   5       42.92       36.07      1.89 o
   0  11   5        0.93        2.26      1.29 o
   1  11   5      643.87      598.75     10.81 o
   2  11   5       22.16       16.52      2.93 o
   3  11   5       43.28       44.87      4.12 o
   4  11   5       17.89       16.37      5.43 o
   5  11   5      363.49      351.21     11.33 o
   6  11   5        9.52       16.29      3.67 o
   7  11   5       46.58       47.06      8.14 o
   8  11   5       45.89       55.41      6.23 o
 -12  12   5       29.63       30.30      4.90 o
 -11  12   5       28.83       26.34      3.39 o
 -10  12   5       20.04       17.11      2.52 o
  -9  12   5        4.35        8.97      1.93 o
  -8  12   5        5.84        8.17      1.67 o
  -7  12   5       17.73       14.66      1.77 o
  -6  12   5       38.75       36.77      2.52 o
  -5  12   5       34.98       38.65      2.03 o
  -4  12   5      148.57      145.99      3.16 o
  -3  12   5      632.92      603.92     11.30 o
  -2  12   5       79.56       63.50      2.82 o
  -1  12   5      126.30      136.22      3.85 o
   0  12   5      452.76      437.88      7.97 o
   1  12   5      684.04      671.50     11.30 o
   2  12   5       23.06       20.41      2.32 o
   3  12   5      576.62      563.60     17.42 o
   4  12   5      262.95      268.67      9.21 o
   5  12   5        9.34       14.69      3.39 o
   6  12   5       92.30      109.91     12.67 o
   7  12   5        5.80        6.87      3.67 o
   8  12   5       44.59       46.68      6.08 o
 -12  13   5        0.60        0.79      2.85 o
 -11  13   5       51.89       45.73      6.50 o
 -10  13   5        0.00       -2.19      2.19 o
  -9  13   5        1.55        0.44      1.86 o
  -8  13   5       62.16       61.48      2.90 o
  -7  13   5       16.54       16.01      1.81 o
  -6  13   5       29.35       42.52      3.13 o
  -5  13   5       93.13      100.39      3.43 o
  -4  13   5       91.33       89.46      2.73 o
  -3  13   5      579.47      569.75     10.46 o
  -2  13   5       55.69       53.41      2.21 o
  -1  13   5     1628.92     1562.01     20.27 o
   0  13   5        8.53        6.85      1.35 o
   1  13   5      341.70      330.03      7.71 o
   2  13   5      317.47      308.48     16.06 o
   3  13   5        5.25       15.04      2.83 o
   4  13   5       51.99       46.15      6.33 o
   5  13   5       50.52       55.56      4.89 o
   6  13   5      135.00      123.53     11.76 o
   7  13   5      108.78      120.71     10.63 o
 -11  14   5        5.85        2.96      2.58 o
 -10  14   5        4.11        1.36      2.32 o
  -9  14   5       61.49       69.39      3.82 o
  -8  14   5       87.23       80.18      3.30 o
  -7  14   5        3.04       -1.23      1.50 o
  -6  14   5       17.30       19.77      2.12 o
  -5  14   5      215.38      215.24      5.13 o
  -4  14   5       16.11       18.55      1.89 o
  -3  14   5       60.77       96.50      2.78 o
  -2  14   5        1.62        1.34      1.08 o
  -1  14   5       39.60       46.98      2.21 o
   0  14   5        0.14        0.78      1.29 o
   1  14   5      933.95      872.42     19.98 o
   2  14   5       28.40       18.47      5.20 o
   3  14   5      103.40       96.41      5.21 o
   4  14   5       29.04       23.20      3.35 o
   5  14   5       65.06       66.18      5.21 o
   6  14   5       23.03       38.91      7.24 o
   7  14   5       19.44       12.27      4.45 o
 -11  15   5        5.67        2.38      3.71 o
 -10  15   5        1.17        0.08      2.19 o
  -9  15   5       16.75       16.35      2.40 o
  -8  15   5       12.67       15.05      1.98 o
  -7  15   5        3.20        5.86      1.53 o
  -6  15   5       41.92       46.92      2.72 o
  -5  15   5      143.09      142.51      4.51 o
  -4  15   5       73.70       75.69      3.03 o
  -3  15   5       71.18       78.47      3.45 o
  -2  15   5       21.20       20.40      1.60 o
  -1  15   5       13.34       12.36      1.61 o
   0  15   5        5.69        5.33      1.73 o
   1  15   5       56.60       50.07      2.91 o
   2  15   5        0.34        0.35      2.06 o
   3  15   5       38.33       42.32      4.75 o
   4  15   5        0.22        1.81      2.38 o
   5  15   5        7.73        1.94      2.71 o
   6  15   5       16.54       13.27      3.99 o
   7  15   5        0.15       18.55      6.33 o
 -11  16   5        3.35        7.80      3.50 o
 -10  16   5        8.13        4.89      2.52 o
  -9  16   5       57.57       61.54      3.98 o
  -8  16   5       36.73       35.11      2.75 o
  -7  16   5       83.16       82.76      3.24 o
  -6  16   5        2.19        2.71      1.61 o
  -5  16   5      137.43      121.66      5.36 o
  -4  16   5        4.53        1.36      1.36 o
  -3  16   5       10.76       29.42      2.14 o
  -2  16   5      682.10      616.52     11.84 o
  -1  16   5       44.20       46.03      2.78 o
   0  16   5      131.79      115.32      4.05 o
   1  16   5      805.60      771.55     22.17 o
   2  16   5       40.83       34.75      3.59 o
   3  16   5       64.09       77.04      4.89 o
   4  16   5       43.81       42.28      4.24 o
   5  16   5       62.97       63.86      5.88 o
   6  16   5       27.43       35.29      7.24 o
   7  16   5       11.40       13.57      5.88 o
 -11  17   5        1.47        5.25      3.15 o
 -10  17   5        4.07        2.61      5.20 o
  -9  17   5       21.63       29.13      3.18 o
  -8  17   5       12.32       14.83      2.29 o
  -7  17   5        0.00        0.09      1.59 o
  -6  17   5       31.43       25.45      2.29 o
  -5  17   5       39.06       36.84      2.58 o
  -4  17   5       64.89       63.31      3.46 o
  -3  17   5      103.31      106.07      5.59 o
  -2  17   5        0.49       -0.06      1.46 o
  -1  17   5      176.98      166.28      5.39 o
   0  17   5       44.67       38.26      3.67 o
   1  17   5       35.74       33.19      3.35 o
   2  17   5       22.40       17.14      2.83 o
   3  17   5       21.98       22.00      3.26 o
   4  17   5      154.85      131.89      7.24 o
   5  17   5       43.13       48.68      4.77 o
   6  17   5        8.07       14.03      5.88 o
 -10  18   5        0.55        0.48      2.59 o
  -9  18   5        0.56        4.29      2.59 o
  -8  18   5       85.94       87.23      4.44 o
  -7  18   5       34.80       34.09      2.96 o
  -6  18   5        0.02       -0.38      2.22 o
  -5  18   5      134.21      133.34      4.72 o
  -4  18   5      978.01      917.41     18.08 o
  -3  18   5        5.34        8.81      1.90 o
  -2  18   5       54.60       36.84      2.69 o
  -1  18   5        8.43        4.98      2.94 o
   0  18   5      397.91      356.48     10.22 o
   1  18   5        1.43        1.91      2.06 o
   2  18   5        5.51        1.55      3.39 o
   3  18   5       48.05       42.94      4.12 o
   4  18   5      128.19      122.17      6.18 o
   5  18   5        0.56       -2.50      2.50 o
   6  18   5       30.98       21.27      6.33 o
 -10  19   5        1.21       -3.62      4.52 o
  -9  19   5       14.28        8.60      4.98 o
  -8  19   5        2.32        0.45      2.99 o
  -7  19   5        3.50        4.11      1.96 o
  -6  19   5       21.21       28.55      2.79 o
  -5  19   5       45.91       50.64      3.40 o
  -4  19   5        6.17       11.02      2.13 o
  -3  19   5      499.65      498.35     10.35 o
  -2  19   5       17.47       11.63      2.38 o
  -1  19   5       77.92       82.91      6.79 o
   0  19   5        2.17        1.36      3.17 o
   1  19   5        2.56        2.26      3.62 o
   2  19   5        2.49       -0.97      2.06 o
   3  19   5       50.70       56.17      4.57 o
   4  19   5        2.38        4.74      2.71 o
   5  19   5        1.92       -1.04      2.71 o
   6  19   5        6.17       12.67      5.88 o
  -9  20   5        1.28        0.45      4.07 o
  -8  20   5       22.89       23.72      4.31 o
  -7  20   5        2.97        0.08      1.92 o
  -6  20   5       18.05       16.27      3.21 o
  -5  20   5        7.92       11.05      2.19 o
  -4  20   5      302.71      299.14      7.77 o
  -3  20   5       55.11       52.93      3.99 o
  -2  20   5       40.38       51.93      5.66 o
  -1  20   5       38.17       38.79      3.52 o
   0  20   5        0.09        0.87      2.06 o
   1  20   5       18.63       24.45      4.30 o
   2  20   5        0.36        0.72      2.38 o
   3  20   5      238.41      252.76      8.81 o
   4  20   5        0.07       -1.33      2.50 o
   5  20   5       87.68       96.94      6.41 o
  -9  21   5       45.14       33.94      6.79 o
  -8  21   5        5.30       14.03      5.43 o
  -7  21   5       32.19       32.86      4.45 o
  -6  21   5       71.52       83.42      5.76 o
  -5  21   5        1.50        1.81      1.79 o
  -4  21   5       32.66       36.61      3.85 o
  -3  21   5       17.67       15.29      2.94 o
  -2  21   5       18.41       18.30      2.71 o
  -1  21   5       42.09       36.34      3.35 o
   0  21   5       27.15       34.12      3.48 o
   1  21   5       22.59       35.01      3.67 o
   2  21   5      136.13      138.13      9.73 o
   3  21   5       19.74       29.84      3.59 o
   4  21   5      142.79      133.53      6.74 o
   5  21   5       14.62       14.48      6.33 o
  -8  22   5       77.94       81.90      9.50 o
  -7  22   5        4.55       -0.68      2.94 o
  -6  22   5       17.85       19.91      5.43 o
  -5  22   5       12.62        9.50      4.52 o
  -4  22   5       15.67       19.70      2.83 o
  -3  22   5       24.02       32.45      3.35 o
  -2  22   5       20.25       19.69      3.62 o
  -1  22   5        0.14       -0.90      2.06 o
   0  22   5        6.42        7.33      2.38 o
   1  22   5        0.15       -2.49      4.30 o
   2  22   5        1.56       -0.20      2.50 o
   3  22   5        4.00        2.53      3.62 o
   4  22   5       38.62       38.01      6.79 o
  -8  23   5        0.04       -4.07      4.07 o
  -7  23   5       17.39       14.93      5.43 o
  -6  23   5      188.37      172.85     11.31 o
  -5  23   5       17.19       18.55      4.98 o
  -4  23   5        4.61        3.81      2.17 o
  -3  23   5        2.60        1.50      2.06 o
  -2  23   5       84.89       75.59      4.63 o
  -1  23   5        5.35        3.39      2.24 o
   0  23   5       23.93       35.63      3.67 o
   1  23   5      113.24      115.43      5.86 o
   2  23   5        2.62        5.62      2.59 o
   3  23   5       18.07       17.65      5.43 o
  -7  24   5        7.06        6.79      4.98 o
  -6  24   5        1.86        8.14      4.98 o
  -5  24   5        9.43       23.53      5.43 o
  -4  24   5       24.00       33.03      5.43 o
  -3  24   5        5.53        9.93      2.71 o
  -2  24   5      126.62      134.87      5.91 o
  -1  24   5        0.66        0.90      2.24 o
   0  24   5       70.79       78.79      5.27 o
   1  24   5        5.50        1.87      2.38 o
   2  24   5        6.10       -0.45      4.07 o
   3  24   5       23.15       29.86      6.33 o
  -6  25   5        0.36        1.81      4.52 o
  -5  25   5       71.92       89.59      9.05 o
  -4  25   5        2.59        4.98      4.07 o
  -3  25   5       24.94       25.79      4.98 o
  -2  25   5        4.49        6.15      2.71 o
  -1  25   5       23.10       22.80      3.35 o
   0  25   5       36.07       43.63      4.12 o
   1  25   5        3.80        8.14      4.52 o
   2  25   5       16.28       16.29      5.43 o
  -5  26   5       12.69       15.38      5.43 o
  -4  26   5       25.62       29.41      5.43 o
  -3  26   5        0.59        0.90      3.62 o
  -2  26   5        0.01        1.36      3.17 o
  -1  26   5       13.96       19.84      3.20 o
   0  26   5        4.99        3.17      3.62 o
   1  26   5       19.98       17.65      4.98 o
  -3  27   5        0.10        3.62      3.62 o
  -2  27   5        3.65        5.43      4.07 o
 -13   0   6        9.33        6.79      4.98 o
 -12   0   6        3.58        0.90      4.52 o
 -11   0   6        0.01        4.69      4.20 o
 -10   0   6        4.42        2.07      2.17 o
  -9   0   6       39.81       33.55      3.82 o
  -8   0   6        0.72        0.20      1.90 o
  -7   0   6     1355.09     1423.38     25.08 o
  -6   0   6      222.45      289.22      7.31 o
  -5   0   6     1319.97     1204.89     26.08 o
  -4   0   6      619.49      614.33     14.72 o
  -3   0   6      445.42      508.32     25.34 o
  -2   0   6      286.12      257.26      8.00 o
  -1   0   6      161.66      160.97      6.08 o
   0   0   6        0.66        0.68      1.60 o
   1   0   6        2.89        4.25      3.62 o
   2   0   6       17.34        9.53      3.17 o
   3   0   6      523.80      505.37     13.92 o
   4   0   6       58.40       60.66      5.27 o
   5   0   6      448.14      452.47     14.03 o
   6   0   6       95.52       77.38      8.60 o
   7   0   6       90.99       89.14      9.95 o
 -13   1   6        0.05        1.68      3.35 o
 -12   1   6        0.01       -2.15      2.43 o
 -11   1   6        0.41       -0.04      1.85 o
 -10   1   6       78.78       65.52      3.07 o
  -9   1   6        0.30       -1.34      1.36 o
  -8   1   6        9.05       10.52      1.65 o
  -7   1   6        2.64        5.49      1.47 o
  -6   1   6      152.34      168.23      3.74 o
  -5   1   6       14.48       15.78      1.81 o
  -4   1   6      262.90      275.64      6.20 o
  -3   1   6        4.77        4.24      1.29 o
  -2   1   6        1.63        1.13      1.13 o
  -1   1   6      341.87      343.26      6.84 o
   0   1   6       57.49       48.71      2.65 o
   1   1   6      469.19      437.20     10.61 o
   2   1   6       25.61       28.45      2.26 o
   3   1   6       46.42       56.55      3.22 o
   4   1   6       35.14       31.66      3.01 o
   5   1   6       14.29       11.01      2.35 o
   6   1   6       11.79       17.96      3.67 o
   7   1   6        0.46        2.71      3.20 o
 -13   2   6       12.02        7.73      4.52 o
 -12   2   6        0.10        4.03      3.19 o
 -11   2   6        0.13       -0.78      1.63 o
 -10   2   6        0.03       -0.30      1.49 o
  -9   2   6       22.31       26.32      2.12 o
  -8   2   6      373.63      346.33      6.12 o
  -7   2   6        0.02        0.90      1.20 o
  -6   2   6       32.08       36.33      1.96 o
  -5   2   6      250.87      235.34      4.81 o
  -4   2   6       15.38       16.86      1.69 o
  -3   2   6       58.06       52.52      2.49 o
  -2   2   6      506.89      532.20      9.33 o
  -1   2   6        0.02        0.53      1.18 o
   0   2   6        6.68        3.56      1.29 o
   1   2   6       16.40       12.14      1.81 o
   2   2   6       30.17       32.34      2.43 o
   3   2   6      219.40      230.63      5.94 o
   4   2   6       34.49       38.84      3.05 o
   5   2   6       34.77       36.94      4.07 o
   6   2   6        8.78        6.83      3.85 o
   7   2   6        3.27        0.45      4.52 o
   8   2   6       21.16       24.89      6.79 o
 -13   3   6        1.13        2.67      3.85 o
 -12   3   6        0.67       -2.25      2.25 o
 -11   3   6       19.55       25.85      2.62 o
 -10   3   6        9.47        8.34      1.80 o
  -9   3   6      124.12      112.07      3.43 o
  -8   3   6       90.55      100.13      3.22 o
  -7   3   6      263.32      228.87      4.64 o
  -6   3   6      112.16      117.43      3.51 o
  -5   3   6       10.66        9.29      1.47 o
  -4   3   6       28.50       20.90      2.29 o
  -3   3   6      507.19      517.03      9.05 o
  -2   3   6       11.61        8.99      1.46 o
  -1   3   6      198.38      192.73      4.69 o
   0   3   6       71.39       63.64      4.18 o
   1   3   6     1417.07     1314.59     20.25 o
   2   3   6       74.96       69.45      3.45 o
   3   3   6      194.26      214.51      5.71 o
   4   3   6       39.70       33.01      2.82 o
   5   3   6       31.30       34.84      3.48 o
   6   3   6       12.84        6.61      3.15 o
   7   3   6       43.16       45.70      7.69 o
   8   3   6       22.97       15.84      6.33 o
 -13   4   6        0.00       -0.59      2.66 o
 -12   4   6        0.11       -1.22      2.43 o
 -11   4   6        0.37       -0.51      1.67 o
 -10   4   6       39.52       37.13      3.04 o
  -9   4   6        2.77        3.92      1.45 o
  -8   4   6       43.02       34.37      2.17 o
  -7   4   6      124.23      117.83      3.25 o
  -6   4   6       50.46       63.46      2.71 o
  -5   4   6       23.48       16.60      1.96 o
  -4   4   6        7.77        9.72      1.58 o
  -3   4   6       70.51       87.52      5.81 o
  -2   4   6      309.60      277.26      5.88 o
  -1   4   6       48.64       45.58      3.59 o
   0   4   6      830.70      825.06     13.52 o
   1   4   6       37.36       37.49      3.46 o
   2   4   6      826.01      780.09     13.29 o
   3   4   6        2.05        3.88      1.76 o
   4   4   6        1.51        1.53      1.74 o
   5   4   6      101.25      100.19      6.03 o
   6   4   6        0.18        1.36      4.07 o
   7   4   6       86.84       98.64     10.86 o
   8   4   6       15.41        9.95      5.88 o
 -13   5   6       21.73       28.63      4.05 o
 -12   5   6        1.11       -0.03      2.32 o
 -11   5   6        1.81       -0.40      1.97 o
 -10   5   6        0.46       -1.79      1.79 o
  -9   5   6       48.17       44.63      2.52 o
  -8   5   6       42.98       45.29      2.37 o
  -7   5   6        4.66        0.85      1.19 o
  -6   5   6      183.87      229.15      4.85 o
  -5   5   6       18.18        6.51      1.38 o
  -4   5   6     1736.79     1648.12     24.26 o
  -3   5   6      810.30      792.66     12.84 o
  -2   5   6        2.36        1.46      1.18 o
  -1   5   6      417.84      372.04      7.24 o
   0   5   6       31.39       30.94      2.26 o
   1   5   6        3.99        9.08      3.08 o
   2   5   6       22.85       27.26      2.46 o
   3   5   6        4.12        4.04      2.29 o
   4   5   6      174.22      143.73      4.96 o
   5   5   6        7.16        3.62      2.43 o
   6   5   6      221.46      238.97      9.75 o
   7   5   6      155.10      143.89     12.67 o
   8   5   6        0.62        0.90      4.98 o
 -13   6   6        0.38        1.09      2.69 o
 -12   6   6        1.88        4.13      2.69 o
 -11   6   6        0.69        0.30      2.02 o
 -10   6   6        0.29       -2.12      2.12 o
  -9   6   6        3.22        1.52      1.39 o
  -8   6   6       11.81       10.06      1.64 o
  -7   6   6        3.64        4.02      1.27 o
  -6   6   6       59.34       57.81      2.62 o
  -5   6   6      158.51      136.03      3.59 o
  -4   6   6       67.89       73.60      2.73 o
  -3   6   6        2.44       14.80      1.96 o
  -2   6   6       49.78       49.01      2.54 o
  -1   6   6       37.39       30.85      2.20 o
   0   6   6      166.99      168.11      6.07 o
   1   6   6     1496.16     1432.52     21.83 o
   2   6   6      151.39      130.73      5.00 o
   3   6   6      162.80      166.11      5.09 o
   4   6   6      169.95      165.83      7.84 o
   5   6   6        4.75        5.43      3.03 o
   6   6   6      105.86      108.03     16.52 o
   7   6   6      101.16       83.71     10.41 o
 -13   7   6       23.46       23.59      3.81 o
 -12   7   6        0.87       -2.13      2.13 o
 -11   7   6        3.06        4.85      2.81 o
 -10   7   6       16.11       19.96      2.34 o
  -9   7   6        0.58        3.90      1.77 o
  -8   7   6      107.17      102.11      3.18 o
  -7   7   6      184.06      201.00      4.55 o
  -6   7   6      204.54      200.87      4.57 o
  -5   7   6      195.79      183.22      4.20 o
  -4   7   6      901.05      871.71     12.46 o
  -3   7   6      482.12      507.11      9.05 o
  -2   7   6        4.47        5.45      1.40 o
  -1   7   6      690.62      690.54     11.59 o
   0   7   6        1.48       -0.05      1.33 o
   1   7   6      204.70      206.97     10.91 o
   2   7   6        5.89        7.96      1.86 o
   3   7   6        6.40       11.62      2.14 o
   4   7   6      600.22      583.05     12.97 o
   5   7   6        3.01        2.51      2.83 o
   6   7   6      222.28      241.82     10.04 o
   7   7   6       14.41       20.36      6.33 o
 -12   8   6        1.40       -2.07      2.07 o
 -11   8   6        2.00        0.52      2.09 o
 -10   8   6       38.93       36.93      3.01 o
  -9   8   6       40.79       36.72      2.61 o
  -8   8   6      127.01      119.99      3.42 o
  -7   8   6       49.40       41.60      2.21 o
  -6   8   6      208.21      173.92      4.19 o
  -5   8   6      155.59      156.47      3.88 o
  -4   8   6       48.16       49.17      2.38 o
  -3   8   6       54.73       70.04      3.05 o
  -2   8   6      727.10      704.54     11.76 o
  -1   8   6       57.78       66.99      2.94 o
   0   8   6      389.02      392.80     12.15 o
   1   8   6      332.25      296.66      7.77 o
   2   8   6      550.69      531.81     10.00 o
   3   8   6       97.67       89.77      4.10 o
   4   8   6      101.24      117.29      6.63 o
   5   8   6        0.56       -2.38      2.38 o
   6   8   6        2.31        4.78      3.26 o
   7   8   6       41.46       47.51      8.14 o
 -12   9   6        4.52        4.16      3.63 o
 -11   9   6        6.78        8.64      2.41 o
 -10   9   6        0.41        0.97      1.81 o
  -9   9   6       66.78       65.49      3.59 o
  -8   9   6        2.97        3.37      1.56 o
  -7   9   6      268.46      254.01      4.88 o
  -6   9   6       45.32       39.11      2.64 o
  -5   9   6      390.22      390.39      6.75 o
  -4   9   6       47.42       42.67      2.30 o
  -3   9   6      846.96      819.26     11.86 o
  -2   9   6       28.86       35.17      2.31 o
  -1   9   6        9.67       11.19      1.69 o
   0   9   6        0.33        1.50      1.79 o
   1   9   6      294.38      280.21      6.37 o
   2   9   6       17.44       16.29      2.94 o
   3   9   6       25.52       28.61      2.59 o
   4   9   6        0.32       -0.23      2.56 o
   5   9   6       42.89       35.35      4.45 o
   6   9   6        3.93        4.03      3.35 o
   7   9   6        0.78        2.71      4.98 o
 -12  10   6        0.72       -2.40      2.40 o
 -11  10   6       16.98       13.19      2.85 o
 -10  10   6       32.83       32.59      2.68 o
  -9  10   6       28.78       20.05      2.50 o
  -8  10   6      118.44       97.28      3.66 o
  -7  10   6      270.91      269.74      6.92 o
  -6  10   6        2.02        0.05      1.28 o
  -5  10   6       15.33       11.73      1.53 o
  -4  10   6       35.32       30.56      2.02 o
  -3  10   6       26.34       36.04      2.14 o
  -2  10   6      308.70      300.69      6.33 o
  -1  10   6      235.60      239.43      5.53 o
   0  10   6     1121.90     1114.94     17.47 o
   1  10   6      593.26      539.65     12.59 o
   2  10   6      334.50      338.63      7.46 o
   3  10   6        6.75       11.56      2.83 o
   4  10   6        5.81        3.42      2.83 o
   5  10   6       23.07       17.05      3.67 o
   6  10   6        1.59        3.40      3.35 o
   7  10   6        8.83       24.89      6.79 o
 -12  11   6        8.43        9.57      3.06 o
 -11  11   6        1.40        1.06      2.10 o
 -10  11   6       11.91       15.17      2.51 o
  -9  11   6      141.78      146.67      5.11 o
  -8  11   6        4.46        4.96      1.69 o
  -7  11   6       97.88       96.93      3.53 o
  -6  11   6      183.21      182.82      4.95 o
  -5  11   6      110.82      114.56      3.43 o
  -4  11   6      344.49      344.70      6.22 o
  -3  11   6        0.69        0.57      1.19 o
  -2  11   6       40.08       41.55      2.23 o
  -1  11   6     1033.81     1006.18     15.95 o
   0  11   6       71.56       87.50      3.55 o
   1  11   6       87.04       90.84      3.71 o
   2  11   6       79.90       79.23      6.09 o
   3  11   6       18.10       19.71      3.35 o
   4  11   6       66.14       61.95      5.27 o
   5  11   6       63.01       54.28      8.37 o
   6  11   6      341.03      366.15     12.75 o
   7  11   6        6.53        4.07      5.43 o
 -12  12   6        5.90        3.26      2.78 o
 -11  12   6        2.53        3.71      2.59 o
 -10  12   6        2.52       -0.83      1.97 o
  -9  12   6      138.58      146.04      4.46 o
  -8  12   6       25.17       19.11      2.11 o
  -7  12   6       52.27       65.21      3.05 o
  -6  12   6      125.34      130.51      4.27 o
  -5  12   6      100.78       91.64      3.06 o
  -4  12   6       20.57       22.62      1.88 o
  -3  12   6       30.89       26.15      1.89 o
  -2  12   6        2.88        2.48      1.37 o
  -1  12   6      582.37      604.05     10.58 o
   0  12   6       89.06       88.94      4.05 o
   1  12   6      122.73      113.57      4.00 o
   2  12   6       91.14       80.56      5.09 o
   3  12   6       46.92       40.53      4.12 o
   4  12   6      197.33      178.54      7.79 o
   5  12   6       79.20       72.18      5.86 o
   6  12   6        0.10        0.09      6.33 o
   7  12   6       36.46       28.96      7.69 o
 -12  13   6        2.45       -0.51      2.68 o
 -11  13   6        2.00        7.69      3.09 o
 -10  13   6       13.53       15.53      3.16 o
  -9  13   6       51.28       58.90      3.28 o
  -8  13   6       13.97        8.10      1.87 o
  -7  13   6      139.22      130.69      4.02 o
  -6  13   6      184.50      178.99      4.95 o
  -5  13   6        6.23        3.46      1.63 o
  -4  13   6       37.80       35.67      3.31 o
  -3  13   6      310.23      313.11      5.78 o
  -2  13   6      230.52      210.67      5.37 o
  -1  13   6      165.45      164.20      3.96 o
   0  13   6      164.03      165.33      6.79 o
   1  13   6       74.31       71.89      4.09 o
   2  13   6        0.34       -1.08      2.26 o
   3  13   6       34.83       39.30      4.12 o
   4  13   6        1.78        6.11      2.88 o
   5  13   6       12.26       13.89      3.67 o
   6  13   6       86.31       93.85      6.95 o
 -11  14   6        1.50       -0.86      3.62 o
 -10  14   6       19.91       11.71      2.93 o
  -9  14   6       50.93       53.68      3.59 o
  -8  14   6        4.28        0.48      1.64 o
  -7  14   6       48.99       52.67      2.87 o
  -6  14   6       35.48       30.06      2.52 o
  -5  14   6      101.16       92.95      3.63 o
  -4  14   6       42.48       50.63      2.82 o
  -3  14   6      200.68      186.23      6.93 o
  -2  14   6        0.12       -1.00      1.21 o
  -1  14   6       18.19       14.21      1.73 o
   0  14   6      181.56      177.29      5.40 o
   1  14   6      154.94      147.46      7.69 o
   2  14   6       86.13       92.89      5.54 o
   3  14   6       13.02       13.91      3.15 o
   4  14   6       70.56       66.23      5.41 o
   5  14   6       45.78       48.93      7.47 o
   6  14   6       31.35       33.89      4.89 o
 -11  15   6       16.90       18.71      4.09 o
 -10  15   6       18.64       23.30      3.26 o
  -9  15   6       60.55       64.19      3.81 o
  -8  15   6       21.21       17.82      2.19 o
  -7  15   6       15.05       13.09      1.88 o
  -6  15   6        4.37        9.81      1.97 o
  -5  15   6        4.94        5.54      1.74 o
  -4  15   6       18.18       13.03      1.95 o
  -3  15   6        3.51       15.91      1.91 o
  -2  15   6        4.65        4.52      1.83 o
  -1  15   6      785.71      756.70     14.43 o
   0  15   6        0.26       -0.95      2.44 o
   1  15   6      435.69      407.62     11.83 o
   2  15   6      118.86      112.16     10.18 o
   3  15   6      125.56      133.63     14.03 o
   4  15   6        0.73       -1.61      2.50 o
   5  15   6       36.97       37.07      4.57 o
   6  15   6        2.54        0.63      3.15 o
 -11  16   6        0.06        0.52      2.93 o
 -10  16   6       29.52       21.98      4.22 o
  -9  16   6       27.00       21.59      3.06 o
  -8  16   6        7.27       11.58      2.13 o
  -7  16   6       22.48       23.65      2.21 o
  -6  16   6        0.96        5.55      1.79 o
  -5  16   6      163.61      157.70      5.29 o
  -4  16   6       49.04       51.81      2.87 o
  -3  16   6       43.39       50.87      3.22 o
  -2  16   6        1.64       -0.30      1.57 o
  -1  16   6       33.50       38.87      2.87 o
   0  16   6       13.29       11.09      2.56 o
   1  16   6        9.23        6.15      2.71 o
   2  16   6       32.47       26.47      5.88 o
   3  16   6       40.53       49.97      4.77 o
   4  16   6        1.37       -0.84      2.38 o
   5  16   6       16.93       13.50      4.52 o
 -10  17   6       10.53        8.92      3.26 o
  -9  17   6        6.66        1.22      2.59 o
  -8  17   6        0.09        0.85      2.13 o
  -7  17   6       43.99       49.76      4.16 o
  -6  17   6        4.67       12.26      3.42 o
  -5  17   6       34.42       31.88      2.93 o
  -4  17   6       60.00       67.06      3.74 o
  -3  17   6      120.25      114.11      4.52 o
  -2  17   6        0.27       -0.54      1.64 o
  -1  17   6      197.75      179.54      7.04 o
   0  17   6       50.13       39.75      3.84 o
   1  17   6       37.04       39.16      3.99 o
   2  17   6       45.45       38.45      4.52 o
   3  17   6        8.22       10.00      3.03 o
   4  17   6        0.75       -0.48      2.50 o
   5  17   6       17.64       30.84      7.24 o
 -10  18   6        0.89        1.72      3.01 o
  -9  18   6        4.24        3.09      2.71 o
  -8  18   6        0.27        1.15      2.19 o
  -7  18   6       71.79       74.10      4.39 o
  -6  18   6        4.87        8.63      2.40 o
  -5  18   6      343.44      338.72      8.41 o
  -4  18   6        7.68        7.40      2.06 o
  -3  18   6       72.83       74.80      3.92 o
  -2  18   6       10.36        9.05      2.56 o
  -1  18   6       76.89       79.89      4.77 o
   0  18   6        1.71       -2.49      2.49 o
   1  18   6       10.47       13.60      2.71 o
   2  18   6        3.85        4.23      2.71 o
   3  18   6       75.64       92.87      5.98 o
   4  18   6       14.06        9.17      3.03 o
   5  18   6      137.12      151.81      7.79 o
 -10  19   6        9.65        0.90      4.52 o
  -9  19   6        0.52       -1.86      2.59 o
  -8  19   6       64.87       63.88      4.26 o
  -7  19   6       38.26       39.72      3.91 o
  -6  19   6        2.44        5.58      2.19 o
  -5  19   6       32.13       36.39      2.99 o
  -4  19   6       58.59       56.91      3.64 o
  -3  19   6        1.73        4.07      2.24 o
  -2  19   6       18.71       11.78      2.56 o
  -1  19   6       24.93       26.71      3.35 o
   0  19   6        2.08        3.95      2.38 o
   1  19   6       23.78       27.55      3.67 o
   2  19   6       37.77       38.01      4.31 o
   3  19   6      153.60      154.81      7.15 o
   4  19   6       59.26       57.45      5.33 o
  -9  20   6        2.37        1.36      4.52 o
  -8  20   6       41.90       48.38      4.34 o
  -7  20   6        6.68        5.84      2.25 o
  -6  20   6       59.87       45.93      3.46 o
  -5  20   6        0.35        1.56      1.99 o
  -4  20   6       67.58       71.37      7.24 o
  -3  20   6        7.94        8.08      2.38 o
  -2  20   6        5.96        7.70      4.98 o
  -1  20   6        1.70        3.77      2.38 o
   0  20   6      312.02      305.99      9.90 o
   1  20   6        5.50        3.67      2.94 o
   2  20   6       18.71       18.78      3.48 o
   3  20   6        3.41        4.07      2.83 o
   4  20   6        2.47       -0.96      3.62 o
  -9  21   6        4.41        3.17      4.52 o
  -8  21   6        2.09       -0.45      4.52 o
  -7  21   6       40.10       46.65      5.12 o
  -6  21   6        9.15       12.15      2.67 o
  -5  21   6       34.91       29.41      3.48 o
  -4  21   6       19.26       18.06      3.03 o
  -3  21   6       30.31       35.12      4.98 o
  -2  21   6       50.82       54.79      9.28 o
  -1  21   6       30.63       19.70      3.35 o
   0  21   6        3.02       -0.23      2.50 o
   1  21   6       41.44       43.79      7.92 o
   2  21   6        2.00        1.89      2.71 o
   3  21   6      124.50      163.48      7.72 o
  -8  22   6        1.73       -4.07      4.07 o
  -7  22   6       11.08       15.38      5.43 o
  -6  22   6       12.06       16.29      5.43 o
  -5  22   6        9.81        7.45      2.59 o
  -4  22   6       10.64        6.21      5.20 o
  -3  22   6        0.55        3.62      2.56 o
  -2  22   6       11.61        4.36      4.98 o
  -1  22   6        2.04        0.60      2.38 o
   0  22   6      524.88      570.68     15.35 o
   1  22   6       21.68       22.43      4.98 o
   2  22   6       20.23       29.73      5.88 o
   3  22   6       44.62       49.82      7.47 o
  -7  23   6        9.99        1.36      4.52 o
  -6  23   6       72.29       81.90      9.05 o
  -5  23   6       14.07       11.76      4.98 o
  -4  23   6       78.41       85.32      5.33 o
  -3  23   6        5.89       13.55      3.17 o
  -2  23   6       48.37       50.39      4.31 o
  -1  23   6       16.10       10.86      3.20 o
   0  23   6       32.04       45.73      5.66 o
   1  23   6       19.44       18.37      3.48 o
   2  23   6       18.65       19.46      3.59 o
  -6  24   6       10.49        9.50      4.98 o
  -5  24   6        1.52        0.90      4.07 o
  -4  24   6       20.07       24.43      5.43 o
  -3  24   6       10.97        6.87      2.71 o
  -2  24   6       12.55       13.08      7.92 o
  -1  24   6        0.49       -1.58      2.56 o
   0  24   6       55.12       69.64      5.27 o
   1  24   6       33.61       31.79      4.98 o
  -5  25   6        7.72        9.50      4.98 o
  -4  25   6       31.49       23.53      5.43 o
  -3  25   6       23.32       20.62      3.39 o
  -2  25   6       31.68       29.67      4.52 o
  -1  25   6       34.29       32.55      3.99 o
   0  25   6        0.52        1.81      3.85 o
  -3  26   6       18.18       16.74      4.98 o
 -13   1   7        0.00       -5.07      5.43 o
 -12   1   7        3.21        7.42      2.85 o
 -11   1   7       21.94       31.07      2.79 o
 -10   1   7        5.06        3.46      1.68 o
  -9   1   7        0.06        1.90      1.59 o
  -8   1   7      136.88      140.88      3.84 o
  -7   1   7       41.82       33.02      2.15 o
  -6   1   7       37.67       29.73      2.17 o
  -5   1   7      165.53      140.84      7.18 o
  -4   1   7      107.36      111.57      3.73 o
  -3   1   7       42.98       43.06      2.59 o
  -2   1   7      153.86      173.35      5.96 o
  -1   1   7        5.70        6.11      1.58 o
   0   1   7      324.10      359.42      7.58 o
   1   1   7       12.27       13.86      1.97 o
   2   1   7      402.55      358.66      8.03 o
   3   1   7      440.42      439.74      9.50 o
   4   1   7       70.73       69.14      4.05 o
   5   1   7       10.02        7.01      2.37 o
   6   1   7        2.28        1.10      3.03 o
 -13   2   7       17.55       15.28      4.31 o
 -12   2   7        0.69        1.23      2.52 o
 -11   2   7        0.36       -0.13      2.14 o
 -10   2   7        8.12        4.70      1.72 o
  -9   2   7      254.96      246.79      5.29 o
  -8   2   7      111.67       99.70      3.45 o
  -7   2   7        7.44        9.98      1.59 o
  -6   2   7       11.86       13.89      1.96 o
  -5   2   7       45.39       49.82      3.25 o
  -4   2   7      186.50      205.20      5.20 o
  -3   2   7      456.42      476.60      8.99 o
  -2   2   7      125.07      108.67      3.90 o
  -1   2   7      186.94      190.05      4.98 o
   0   2   7        3.07        4.40      2.09 o
   1   2   7      139.92      133.95      4.41 o
   2   2   7       53.66       49.85      3.96 o
   3   2   7        3.26        7.20      2.07 o
   4   2   7      176.19      174.18      5.88 o
   5   2   7       44.98       52.54      3.79 o
   6   2   7       46.02       49.77      8.14 o
   7   2   7       14.05        5.88      5.88 o
 -13   3   7        2.53        3.85      3.52 o
 -12   3   7        5.53        3.90      3.03 o
 -11   3   7        1.28        0.59      2.07 o
 -10   3   7       16.46       17.49      2.11 o
  -9   3   7       29.16       35.10      2.42 o
  -8   3   7       34.74       34.10      2.23 o
  -7   3   7      102.26       98.66      3.68 o
  -6   3   7       15.55       27.28      2.11 o
  -5   3   7        7.30        4.27      1.52 o
  -4   3   7       40.53       47.34      2.74 o
  -3   3   7       24.48       29.09      2.26 o
  -2   3   7      302.40      273.19      6.22 o
  -1   3   7      114.69      117.81      4.23 o
   0   3   7        0.09        0.35      1.40 o
   1   3   7       36.68       27.25      2.47 o
   2   3   7        0.33       -1.56      1.56 o
   3   3   7       15.19       14.79      2.35 o
   4   3   7        4.08        4.10      2.09 o
   5   3   7       37.95       36.60      3.90 o
   6   3   7        3.38        3.62      5.43 o
   7   3   7       76.69       94.57     11.31 o
 -13   4   7        9.24        6.40      3.11 o
 -12   4   7        7.73        9.44      2.91 o
 -11   4   7        2.78       -0.32      2.14 o
 -10   4   7       41.25       44.06      3.00 o
  -9   4   7        0.18       -0.96      1.50 o
  -8   4   7        4.54        7.16      1.62 o
  -7   4   7       27.44       26.08      1.99 o
  -6   4   7       25.74       16.84      1.82 o
  -5   4   7        4.29        7.75      1.68 o
  -4   4   7       83.09       86.15      3.45 o
  -3   4   7      120.18      180.55      4.86 o
  -2   4   7       51.49       59.03      3.11 o
  -1   4   7       72.17       88.63      3.64 o
   0   4   7      345.37      336.04      7.29 o
   1   4   7       26.77       29.92      2.59 o
   2   4   7        0.02       -0.54      1.61 o
   3   4   7      290.71      284.64      9.99 o
   4   4   7      100.65       80.70      4.35 o
   5   4   7        3.10        1.81      3.20 o
   6   4   7        9.50       11.76      5.88 o
   7   4   7        0.66        4.98      5.43 o
 -13   5   7        7.13        8.99      3.26 o
 -12   5   7        7.27        8.00      3.04 o
 -11   5   7        0.15        2.46      2.14 o
 -10   5   7       13.47       11.99      2.21 o
  -9   5   7        4.54        5.43      1.68 o
  -8   5   7        0.30       -1.41      1.41 o
  -7   5   7       75.49       79.75      3.07 o
  -6   5   7        0.35        7.74      1.94 o
  -5   5   7       27.24       19.86      1.94 o
  -4   5   7       72.65       70.15      3.22 o
  -3   5   7      186.91      194.29      5.09 o
  -2   5   7      153.85      132.56      4.13 o
  -1   5   7      387.34      378.45      7.80 o
   0   5   7      155.01      171.13      4.98 o
   1   5   7      711.46      698.50     12.50 o
   2   5   7       15.53       11.92      2.14 o
   3   5   7        6.43       11.72      2.41 o
   4   5   7       75.30       60.71      4.42 o
   5   5   7      142.26      147.01      8.15 o
   6   5   7        0.07       -1.08      3.35 o
 -12   6   7        7.26        3.53      2.78 o
 -11   6   7        1.30        0.93      2.15 o
 -10   6   7       32.25       32.82      2.73 o
  -9   6   7        1.49       -0.07      1.69 o
  -8   6   7       75.60       87.92      3.26 o
  -7   6   7       24.21       18.42      1.83 o
  -6   6   7        0.33        5.69      1.84 o
  -5   6   7        7.10        3.76      1.40 o
  -4   6   7       65.56       59.66      3.05 o
  -3   6   7       45.38       39.56      2.59 o
  -2   6   7       34.61       28.33      2.37 o
  -1   6   7      341.38      351.27      7.40 o
   0   6   7      186.85      190.19      5.31 o
   1   6   7       19.30       21.74      3.40 o
   2   6   7      359.26      346.27      7.86 o
   3   6   7      629.80      640.79     12.27 o
   4   6   7        1.31        1.66      2.35 o
   5   6   7        7.15        5.80      3.48 o
   6   6   7       95.94      112.28      8.12 o
 -12   7   7       21.98       26.03      3.70 o
 -11   7   7        0.06       -1.13      2.09 o
 -10   7   7        0.72       -1.71      1.71 o
  -9   7   7        0.28        0.53      1.73 o
  -8   7   7        1.42        3.35      1.56 o
  -7   7   7        2.23        1.98      1.43 o
  -6   7   7       38.00       50.79      2.70 o
  -5   7   7       51.22       49.75      2.63 o
  -4   7   7        2.84        2.26      1.37 o
  -3   7   7      169.50      164.25      4.63 o
  -2   7   7      394.87      389.97      7.97 o
  -1   7   7      286.12      269.72      6.34 o
   0   7   7       20.51       15.50      2.14 o
   1   7   7      256.89      268.15      6.62 o
   2   7   7       14.88        9.50      2.14 o
   3   7   7      266.47      257.39      8.40 o
   4   7   7       20.51       18.77      3.67 o
   5   7   7        5.48       12.31      3.99 o
   6   7   7       14.81       25.69      4.63 o
 -12   8   7        0.79        2.58      2.78 o
 -11   8   7        8.21        5.82      2.35 o
 -10   8   7        0.01       -1.83      1.83 o
  -9   8   7       15.25       14.28      2.16 o
  -8   8   7       58.21       55.15      3.07 o
  -7   8   7       28.51       33.27      2.41 o
  -6   8   7       66.28       78.86      3.14 o
  -5   8   7       12.78       15.59      2.24 o
  -4   8   7      122.50      111.27      3.47 o
  -3   8   7       19.46       18.47      2.09 o
  -2   8   7      121.73      118.44      4.01 o
  -1   8   7        2.84        1.06      1.83 o
   0   8   7       19.46       20.50      2.25 o
   1   8   7       34.95       29.70      2.69 o
   2   8   7      152.95      146.44      4.96 o
   3   8   7       97.34       94.34      5.22 o
   4   8   7       13.03        3.64      3.03 o
   5   8   7       19.82       20.79      4.16 o
   6   8   7        3.80        5.37      3.80 o
 -12   9   7       60.55       64.07      5.11 o
 -11   9   7       17.53       23.30      3.20 o
 -10   9   7        0.25       -0.29      1.87 o
  -9   9   7        0.01        3.66      1.91 o
  -8   9   7       17.53       12.59      2.04 o
  -7   9   7       10.82        7.49      1.95 o
  -6   9   7       14.17       36.83      2.60 o
  -5   9   7       43.68       47.80      2.67 o
  -4   9   7      912.10      894.01     15.15 o
  -3   9   7      203.78      207.82      5.36 o
  -2   9   7       96.49      105.71      3.84 o
  -1   9   7      154.97      156.13      4.75 o
   0   9   7        0.06       -1.52      1.52 o
   1   9   7      163.21      140.46      4.68 o
   2   9   7        1.90       -1.04      1.84 o
   3   9   7       67.96       68.41      4.52 o
   4   9   7        0.01       -0.59      2.59 o
   5   9   7      238.47      235.10     10.22 o
   6   9   7       99.66      132.89      8.76 o
 -12  10   7        0.18        1.58      2.79 o
 -11  10   7        3.06        4.58      2.29 o
 -10  10   7        2.66        2.10      2.10 o
  -9  10   7        0.00       -1.37      1.70 o
  -8  10   7       44.64       37.85      2.75 o
  -7  10   7        0.18       -0.70      1.61 o
  -6  10   7       32.01       34.60      2.41 o
  -5  10   7      163.61      171.92      5.75 o
  -4  10   7      222.47      240.36      6.87 o
  -3  10   7       10.58       30.37      2.23 o
  -2  10   7      328.48      316.69      6.95 o
  -1  10   7      429.30      404.95      8.26 o
   0  10   7       41.52       39.56      3.19 o
   1  10   7      442.01      434.53      9.04 o
   2  10   7        7.86       13.00      2.64 o
   3  10   7       10.51        8.62      3.03 o
   4  10   7      166.15      158.18      7.98 o
   5  10   7        2.10        1.72      3.15 o
   6  10   7       32.37       39.36      5.27 o
 -12  11   7        1.01       -0.53      2.85 o
 -11  11   7       12.79       15.47      2.79 o
 -10  11   7        7.93        6.16      2.35 o
  -9  11   7        4.42        0.04      1.77 o
  -8  11   7       16.83       12.59      2.04 o
  -7  11   7       18.84       17.16      2.35 o
  -6  11   7        5.05       14.44      2.20 o
  -5  11   7      128.96      126.45      4.19 o
  -4  11   7        7.52        1.66      1.49 o
  -3  11   7        0.34        1.26      1.55 o
  -2  11   7        0.09        0.68      1.58 o
  -1  11   7      405.66      412.18      8.43 o
   0  11   7       17.31       16.07      2.20 o
   1  11   7        8.48        9.62      5.04 o
   2  11   7        0.14       -1.90      1.90 o
   3  11   7       76.61       87.01     11.76 o
   4  11   7       26.90       28.13      4.45 o
   5  11   7        0.61        2.51      3.15 o
   6  11   7       36.72       41.95      5.33 o
 -11  12   7        2.58        4.16      2.91 o
 -10  12   7        0.18       -1.27      2.07 o
  -9  12   7        0.14       -1.77      1.77 o
  -8  12   7       44.54       36.25      2.71 o
  -7  12   7        3.78        4.70      1.91 o
  -6  12   7       18.41       10.93      2.07 o
  -5  12   7        0.76        0.45      1.56 o
  -4  12   7       42.84       44.30      2.54 o
  -3  12   7      698.93      730.11     11.21 o
  -2  12   7       11.26        8.55      1.73 o
  -1  12   7      251.76      256.45      7.25 o
   0  12   7       32.57       28.61      2.95 o
   1  12   7      272.03      263.54      7.64 o
   2  12   7       43.75       44.30      3.83 o
   3  12   7       45.08       50.26      5.09 o
   4  12   7      162.27      179.16     11.09 o
   5  12   7        0.61       -2.91      4.98 o
 -11  13   7        0.92        1.73      2.59 o
 -10  13   7        6.45        7.30      2.39 o
  -9  13   7       13.15       16.53      2.47 o
  -8  13   7        1.47        0.74      1.64 o
  -7  13   7       77.21       82.82      4.51 o
  -6  13   7       25.26       27.88      2.59 o
  -5  13   7       58.67       55.16      3.21 o
  -4  13   7        2.26        1.27      2.44 o
  -3  13   7      474.67      454.37      8.93 o
  -2  13   7      275.00      268.43      5.58 o
  -1  13   7       74.23       74.43      4.18 o
   0  13   7       31.15       33.29      3.22 o
   1  13   7       26.31       25.69      3.04 o
   2  13   7       79.03       59.62      9.50 o
   3  13   7      156.19      154.21     17.87 o
   4  13   7       56.93       51.32      6.79 o
   5  13   7       57.48       74.70      6.55 o
 -11  14   7       19.32       17.93      3.38 o
 -10  14   7        5.32        4.69      2.52 o
  -9  14   7        0.34       -0.01      1.93 o
  -8  14   7       10.13        4.89      2.21 o
  -7  14   7        1.86       -1.69      1.69 o
  -6  14   7       13.68       11.86      2.10 o
  -5  14   7      153.51      144.07      5.57 o
  -4  14   7       97.64       91.59      3.98 o
  -3  14   7       41.95       47.29      2.98 o
  -2  14   7       27.35       29.53      2.95 o
  -1  14   7      149.52      157.07      5.47 o
   0  14   7        1.15       -0.90      1.83 o
   1  14   7       18.26       12.96      2.43 o
   2  14   7        3.01        2.40      2.71 o
   3  14   7       48.31       56.38      5.27 o
   4  14   7       30.06       24.99      5.88 o
   5  14   7        0.03        0.80      3.35 o
 -11  15   7       10.44       11.14      3.12 o
 -10  15   7        4.05        3.61      2.58 o
  -9  15   7        6.06        3.60      2.30 o
  -8  15   7        0.23       -0.73      1.71 o
  -7  15   7        4.66        8.27      2.03 o
  -6  15   7       40.46       46.42      3.08 o
  -5  15   7        4.78        4.01      1.91 o
  -4  15   7       46.47       42.79      3.58 o
  -3  15   7       37.95       39.50      3.22 o
  -2  15   7        6.79        3.77      2.09 o
  -1  15   7       27.77       28.16      2.85 o
   0  15   7        1.31        1.69      2.38 o
   1  15   7        7.69        6.31      4.30 o
   2  15   7        0.89       -1.66      2.38 o
   3  15   7        9.42       12.59      3.48 o
   4  15   7       34.94       32.72      4.57 o
   5  15   7        0.33        0.45      4.07 o
 -10  16   7       17.87       18.65      3.68 o
  -9  16   7       12.84       15.35      3.62 o
  -8  16   7        7.03       11.25      3.67 o
  -7  16   7        0.33        2.44      2.13 o
  -6  16   7        6.48        2.13      2.06 o
  -5  16   7        7.47        3.32      2.09 o
  -4  16   7      200.60      182.04      6.75 o
  -3  16   7       77.65       77.90      4.26 o
  -2  16   7       49.20       55.65      3.64 o
  -1  16   7      182.56      187.82      7.68 o
   0  16   7        6.55        6.56      2.56 o
   1  16   7        3.65        4.74      2.71 o
   2  16   7        9.58       12.90      4.30 o
   3  16   7        0.65        5.48      3.03 o
   4  16   7        8.00        7.63      3.35 o
 -10  17   7        6.57        7.56      3.26 o
  -9  17   7        6.57        8.51      4.98 o
  -8  17   7        8.25        7.91      2.66 o
  -7  17   7        6.51        6.61      2.40 o
  -6  17   7        1.72        1.49      1.98 o
  -5  17   7       17.70       23.29      2.85 o
  -4  17   7        6.05        5.46      2.17 o
  -3  17   7       14.76       18.30      2.59 o
  -2  17   7       69.54       70.61      5.12 o
  -1  17   7        3.16        7.29      2.71 o
   0  17   7        3.37        6.47      2.71 o
   1  17   7       62.81       73.92      5.54 o
   2  17   7       50.47       55.04      5.09 o
   3  17   7       11.66       13.45      3.48 o
   4  17   7       24.11       21.67      4.24 o
  -9  18   7        0.10        1.81      2.83 o
  -8  18   7        3.24        6.23      2.83 o
  -7  18   7       51.33       58.22      4.13 o
  -6  18   7       94.73      105.57      4.92 o
  -5  18   7        0.33       -0.94      1.90 o
  -4  18   7       64.05       45.34      3.48 o
  -3  18   7        6.00        4.98      2.56 o
  -2  18   7        3.28        2.38      2.38 o
  -1  18   7        7.77        8.37      2.88 o
   0  18   7       22.86       21.91      3.67 o
   1  18   7      178.64      172.60     13.12 o
   2  18   7       54.63       56.09      5.21 o
   3  18   7        0.01        1.46      2.83 o
  -9  19   7       13.17       10.02      3.26 o
  -8  19   7        2.89       -2.04      2.67 o
  -7  19   7        0.11       -1.06      2.25 o
  -6  19   7        1.78        3.55      2.26 o
  -5  19   7       17.02       10.41      2.88 o
  -4  19   7        0.03       -2.06      2.06 o
  -3  19   7       31.29       21.45      6.11 o
  -2  19   7       13.13       12.90      3.20 o
  -1  19   7        0.70        2.49      2.56 o
   0  19   7       15.69       14.23      3.20 o
   1  19   7       71.27       82.41      5.91 o
   2  19   7       33.15       32.48      4.45 o
   3  19   7        4.02        3.19      3.35 o
  -8  20   7        0.81       -0.96      3.62 o
  -7  20   7       52.52       55.87      4.64 o
  -6  20   7       32.12       27.30      5.43 o
  -5  20   7       89.94       86.59      5.54 o
  -4  20   7        7.51        6.63      2.71 o
  -3  20   7       21.66       37.67      7.69 o
  -2  20   7        7.63        5.20      2.88 o
  -1  20   7       39.48       42.05      4.63 o
   0  20   7        0.54       -1.58      2.56 o
   1  20   7       14.60       21.15      4.98 o
   2  20   7       32.74       38.78      4.67 o
  -8  21   7       39.92       39.37      7.24 o
  -7  21   7        0.01       -2.50      2.59 o
  -6  21   7       52.21       65.40      6.56 o
  -5  21   7        4.89        4.63      3.17 o
  -4  21   7       19.80       20.89      7.47 o
  -3  21   7      115.38      124.61      6.38 o
  -2  21   7        3.96        2.21      2.71 o
  -1  21   7       24.50       25.18      5.43 o
   0  21   7        2.11        5.86      7.01 o
   1  21   7        0.00       -0.51      4.75 o
   2  21   7       60.31       62.14      8.14 o
  -7  22   7        0.15        1.81      4.98 o
  -6  22   7        7.10       14.33      3.48 o
  -5  22   7        3.07        4.79      2.71 o
  -4  22   7       25.46       28.21      3.99 o
  -3  22   7        2.46        2.66      2.71 o
  -2  22   7        4.68        8.82      3.20 o
  -1  22   7        3.57        7.69      3.20 o
   0  22   7       56.01       62.23      5.41 o
   1  22   7       38.08       54.40      5.09 o
  -6  23   7       17.59       24.43      5.88 o
  -5  23   7       49.20       50.11      4.57 o
  -4  23   7       68.73       80.70      9.73 o
  -3  23   7        0.16       -2.26      2.56 o
  -2  23   7       10.72       10.18      3.39 o
  -1  23   7       32.49       47.91      4.63 o
   0  23   7       19.57       26.77      4.12 o
  -4  24   7        4.42        1.46      2.83 o
  -3  24   7        0.18        0.90      4.07 o
  -2  24   7       44.00       55.99      5.12 o
 -12   0   8        2.30        5.88      4.98 o
 -11   0   8        0.15       -0.67      3.62 o
 -10   0   8       15.78       23.06      5.02 o
  -9   0   8       30.30       32.15      3.48 o
  -8   0   8       10.97        9.95      3.41 o
  -7   0   8      206.03      180.82     12.86 o
  -6   0   8       16.19       19.40      5.66 o
  -5   0   8        2.88        7.24      2.56 o
  -4   0   8        3.56        0.23      2.24 o
  -3   0   8        1.69       16.05      7.47 o
  -2   0   8      352.48      362.46     11.20 o
  -1   0   8      167.45      177.51      7.36 o
   0   0   8      198.90      192.63      8.00 o
   1   0   8      165.09      199.16     12.90 o
   2   0   8        0.90        4.75      2.88 o
   3   0   8       31.40       42.17      5.20 o
   4   0   8       33.53       40.60      5.12 o
   5   0   8        0.33        2.26      4.52 o
 -12   1   8        0.00       -3.19      4.30 o
 -11   1   8        2.62        2.07      2.52 o
 -10   1   8        4.77        4.50      1.83 o
  -9   1   8       77.25       73.53      3.28 o
  -8   1   8        5.52        4.53      1.69 o
  -7   1   8        4.74        5.63      1.64 o
  -6   1   8       28.15       24.40      2.43 o
  -5   1   8       37.44       38.30      2.77 o
  -4   1   8       23.10       21.66      2.20 o
  -3   1   8        0.26        0.74      1.52 o
  -2   1   8       42.38       44.90      2.98 o
  -1   1   8      124.30      115.43      4.29 o
   0   1   8        0.11        2.15      1.81 o
   1   1   8       16.99       19.36      2.54 o
   2   1   8       49.90       43.04      3.33 o
   3   1   8       26.27       23.63      2.82 o
   4   1   8       46.53       54.08      3.89 o
   5   1   8        7.93        6.13      2.48 o
 -12   2   8        6.83        6.74      2.95 o
 -11   2   8        2.53        1.70      2.43 o
 -10   2   8        1.73        3.61      1.88 o
  -9   2   8       22.56       22.45      2.24 o
  -8   2   8       13.01       15.26      1.95 o
  -7   2   8       16.09       22.15      2.02 o
  -6   2   8        2.31        1.53      1.56 o
  -5   2   8       96.89      113.61      4.13 o
  -4   2   8       10.28        8.29      1.86 o
  -3   2   8       10.03       13.45      2.09 o
  -2   2   8        6.75        3.62      1.81 o
  -1   2   8       15.23       12.47      2.61 o
   0   2   8       76.55       69.03      3.84 o
   1   2   8      204.05      187.25     10.12 o
   2   2   8       47.94       43.27      3.33 o
   3   2   8        3.11        0.63      2.29 o
   4   2   8       15.50       19.39      2.88 o
   5   2   8       34.58       31.99      4.00 o
 -12   3   8        0.04       -1.05      2.69 o
 -11   3   8        9.78        2.84      2.59 o
 -10   3   8       20.82       11.63      2.21 o
  -9   3   8        0.94        8.60      1.84 o
  -8   3   8       34.24       42.56      2.57 o
  -7   3   8       32.51       31.59      2.27 o
  -6   3   8       27.36       43.38      3.16 o
  -5   3   8      126.96      119.01      4.51 o
  -4   3   8      251.33      271.96      6.50 o
  -3   3   8        0.02        7.91      1.84 o
  -2   3   8       26.23       27.79      2.54 o
  -1   3   8      168.00      161.19      5.09 o
   0   3   8       68.92       62.33      3.62 o
   1   3   8        0.42       -0.95      1.74 o
   2   3   8        4.95        2.11      1.97 o
   3   3   8        2.92        2.71      2.13 o
   4   3   8       49.19       41.13      3.72 o
   5   3   8       15.33       22.40      4.48 o
 -12   4   8        0.19       -1.02      2.59 o
 -11   4   8        2.52        0.63      2.59 o
 -10   4   8       15.87       10.48      2.47 o
  -9   4   8       36.32       32.94      2.70 o
  -8   4   8       84.74       78.93      4.01 o
  -7   4   8        1.50        2.35      1.62 o
  -6   4   8       47.34       43.14      2.97 o
  -5   4   8      168.01      178.70      5.14 o
  -4   4   8       34.57       35.72      2.70 o
  -3   4   8        0.31       -0.87      1.52 o
  -2   4   8        2.31       -0.63      1.63 o
  -1   4   8       59.77       52.77      3.27 o
   0   4   8      283.79      273.57      6.84 o
   1   4   8       36.65       32.98      3.51 o
   2   4   8       27.07       24.42      2.81 o
   3   4   8      140.17      165.96      6.37 o
   4   4   8        0.00        1.32      2.59 o
   5   4   8      111.00      117.62      8.47 o
 -12   5   8        1.66       -1.39      2.69 o
 -11   5   8        1.17        2.04      2.52 o
 -10   5   8       16.81       17.23      2.64 o
  -9   5   8       12.68       18.44      2.16 o
  -8   5   8       19.71       30.01      2.33 o
  -7   5   8       70.65       79.84      4.05 o
  -6   5   8       22.37       17.09      2.05 o
  -5   5   8        2.79        0.65      1.61 o
  -4   5   8        3.93        3.85      1.74 o
  -3   5   8       30.78       33.28      2.71 o
  -2   5   8       99.00      100.72      3.90 o
  -1   5   8       11.85       11.77      2.09 o
   0   5   8        5.45        6.10      1.95 o
   1   5   8      229.15      190.54      5.82 o
   2   5   8       68.76       77.65      4.23 o
   3   5   8        7.38       14.50      2.56 o
   4   5   8        0.15        3.35      2.85 o
   5   5   8       39.02       44.16      5.73 o
 -12   6   8        4.27        2.80      2.93 o
 -11   6   8        0.56        1.29      2.59 o
 -10   6   8        0.03       -2.04      2.04 o
  -9   6   8       19.22       23.91      2.52 o
  -8   6   8        1.32        1.69      1.68 o
  -7   6   8       17.99       18.47      2.08 o
  -6   6   8      110.43      108.33      3.71 o
  -5   6   8        0.91        0.04      1.53 o
  -4   6   8       22.89       28.95      4.24 o
  -3   6   8       32.52       29.44      2.65 o
  -2   6   8        7.15        9.41      2.02 o
  -1   6   8        0.16        0.72      1.69 o
   0   6   8        7.36        9.88      2.14 o
   1   6   8       29.76       36.65      3.17 o
   2   6   8       40.68       37.84      3.27 o
   3   6   8        0.35        3.75      2.64 o
   4   6   8       49.05       48.04      4.61 o
   5   6   8        0.19        0.45      3.48 o
 -12   7   8        3.27        0.71      2.69 o
 -11   7   8        0.63       -2.25      2.25 o
 -10   7   8       16.02       10.90      2.54 o
  -9   7   8       65.45       71.35      4.18 o
  -8   7   8       52.91       42.01      2.89 o
  -7   7   8      101.47       99.99      3.86 o
  -6   7   8       76.75       85.28      4.36 o
  -5   7   8      152.89      131.08      4.27 o
  -4   7   8       59.35       56.47      3.59 o
  -3   7   8      104.97      106.49      5.49 o
  -2   7   8      279.73      285.26      6.84 o
  -1   7   8      304.91      283.21      6.99 o
   0   7   8      164.24      146.79      4.92 o
   1   7   8      129.67      118.03      4.63 o
   2   7   8       64.79       67.79      4.07 o
   3   7   8       60.37       60.82      4.77 o
   4   7   8       54.51       75.67      6.70 o
   5   7   8       31.62       32.31      5.21 o
 -12   8   8        0.00       -1.21      2.70 o
 -11   8   8        0.55        0.27      2.59 o
 -10   8   8        0.09       -0.34      2.16 o
  -9   8   8       33.49       31.84      2.82 o
  -8   8   8        7.69       13.01      2.26 o
  -7   8   8       46.76       65.54      3.67 o
  -6   8   8       67.53       82.04      3.47 o
  -5   8   8      191.28      215.13      5.82 o
  -4   8   8       30.24       35.85      4.41 o
  -3   8   8        0.01        0.71      1.69 o
  -2   8   8      164.06      169.68      5.14 o
  -1   8   8       19.72       20.26      2.49 o
   0   8   8       44.05       47.71      3.53 o
   1   8   8       64.61       70.17      5.29 o
   2   8   8        4.08        4.87      2.43 o
   3   8   8       61.17       59.20      4.70 o
   4   8   8       22.30       28.43      4.80 o
   5   8   8       48.00       59.29      7.47 o
 -12   9   8        0.56       -0.36      2.81 o
 -11   9   8        0.05       -2.40      2.40 o
 -10   9   8        3.40        0.03      2.41 o
  -9   9   8       62.21       54.86      3.68 o
  -8   9   8       43.17       48.10      3.15 o
  -7   9   8      127.13      118.34      4.74 o
  -6   9   8        5.01        8.49      1.92 o
  -5   9   8      157.32      165.84      4.57 o
  -4   9   8       21.61       23.07      2.26 o
  -3   9   8        1.83        3.68      1.86 o
  -2   9   8        1.00        2.25      1.89 o
  -1   9   8        7.40        9.19      2.09 o
   0   9   8       22.10       24.62      2.77 o
   1   9   8        2.01       -1.99      1.99 o
   2   9   8       52.78       50.41      5.18 o
   3   9   8        3.78        2.21      2.52 o
   4   9   8        3.03        7.65      3.67 o
   5   9   8        0.37       -0.90      4.07 o
 -11  10   8        0.23       -2.46      2.46 o
 -10  10   8        0.72       -2.16      2.16 o
  -9  10   8       17.32       17.48      2.70 o
  -8  10   8      130.34      143.21      5.32 o
  -7  10   8       33.92       49.33      3.43 o
  -6  10   8       10.44       10.37      2.16 o
  -5  10   8      296.92      298.69      8.23 o
  -4  10   8       13.61        8.27      1.89 o
  -3  10   8      199.76      195.03      5.42 o
  -2  10   8        7.00        6.06      2.02 o
  -1  10   8      338.75      326.55      8.56 o
   0  10   8       44.59       48.61      3.38 o
   1  10   8       81.35       68.39      5.13 o
   2  10   8       31.24       30.64      3.64 o
   3  10   8       18.57       20.11      3.48 o
   4  10   8       34.21       33.82      4.95 o
 -11  11   8        1.69        0.64      2.69 o
 -10  11   8        0.31       -1.97      1.97 o
  -9  11   8       14.20       14.42      2.65 o
  -8  11   8       82.71       83.46      3.95 o
  -7  11   8       12.69        9.06      2.18 o
  -6  11   8      115.62      119.25      4.52 o
  -5  11   8       35.51       39.65      2.97 o
  -4  11   8        0.00       -0.30      1.60 o
  -3  11   8       59.59       61.34      3.50 o
  -2  11   8       65.51       60.57      3.62 o
  -1  11   8       62.37       56.72      3.92 o
   0  11   8      106.97      119.44      5.39 o
   1  11   8        5.98       13.81      3.46 o
   2  11   8       88.43       91.70      5.47 o
   3  11   8       75.62       77.15      6.55 o
   4  11   8       42.44       50.81      5.86 o
 -11  12   8       14.58       13.88      3.24 o
 -10  12   8        0.20       -2.17      2.18 o
  -9  12   8        0.00       -1.34      2.05 o
  -8  12   8        0.44        0.75      1.92 o
  -7  12   8       36.50       28.82      2.79 o
  -6  12   8       54.04       51.39      3.38 o
  -5  12   8        3.02        3.12      1.93 o
  -4  12   8       11.07        4.95      1.97 o
  -3  12   8       77.44       73.29      3.78 o
  -2  12   8       86.62       86.61      4.06 o
  -1  12   8       97.22      102.37      8.13 o
   0  12   8       85.56       81.96      5.75 o
   1  12   8        7.64       10.14      2.85 o
   2  12   8      144.08      148.91      8.95 o
   3  12   8       12.56       13.73      3.80 o
   4  12   8        2.95        3.39      3.52 o
 -11  13   8        1.48       -2.66      2.66 o
 -10  13   8        0.20       -2.20      2.20 o
  -9  13   8        0.04        0.27      2.16 o
  -8  13   8        4.32        5.94      2.54 o
  -7  13   8        9.99        7.06      2.16 o
  -6  13   8        4.97        6.16      2.10 o
  -5  13   8        3.10        1.96      1.96 o
  -4  13   8        0.00        0.21      1.86 o
  -3  13   8      129.81      129.76      4.63 o
  -2  13   8        7.43        2.70      2.17 o
  -1  13   8       25.03       25.35      3.84 o
   0  13   8        7.69       11.76      3.20 o
   1  13   8        0.00       -2.56      2.56 o
   2  13   8        6.37        9.50      3.20 o
   3  13   8        6.17        9.05      3.52 o
   4  13   8       37.58       43.23      5.44 o
 -10  14   8        0.35        1.30      3.19 o
  -9  14   8       25.49       22.88      2.93 o
  -8  14   8        0.03       -1.76      1.76 o
  -7  14   8        5.74        4.87      2.07 o
  -6  14   8       12.57        9.28      2.35 o
  -5  14   8       41.60       38.98      4.44 o
  -4  14   8       76.86       67.92      4.26 o
  -3  14   8        8.17        9.36      2.52 o
  -2  14   8       34.93       29.81      3.11 o
  -1  14   8       45.90       42.41      4.48 o
   0  14   8       69.23       72.55      5.59 o
   1  14   8        0.48       -2.38      2.38 o
   2  14   8        6.38        9.91      3.48 o
   3  14   8       21.02       28.18      4.63 o
 -10  15   8        3.42        7.94      3.48 o
  -9  15   8        7.07       13.85      3.67 o
  -8  15   8        1.51        0.26      3.14 o
  -7  15   8       27.50       24.41      3.11 o
  -6  15   8       40.76       45.96      3.83 o
  -5  15   8       40.81       37.86      3.48 o
  -4  15   8       79.75       85.07      4.78 o
  -3  15   8       35.41       44.98      3.64 o
  -2  15   8       37.72       34.94      4.16 o
  -1  15   8        1.89       -1.48      2.38 o
   0  15   8        0.90       -1.92      2.71 o
   1  15   8        1.30        3.17      3.20 o
   2  15   8       39.37       36.99      4.63 o
   3  15   8        7.46        5.68      3.48 o
  -9  16   8        6.06        7.12      3.35 o
  -8  16   8       12.72       15.85      3.11 o
  -7  16   8       17.07       18.39      3.11 o
  -6  16   8        8.24       13.15      4.81 o
  -5  16   8       15.34       19.03      2.78 o
  -4  16   8        0.39        0.37      2.06 o
  -3  16   8        2.31       -1.90      2.38 o
  -2  16   8        6.28        7.69      2.88 o
  -1  16   8        4.64        4.07      2.88 o
   0  16   8        4.62        1.06      2.71 o
   1  16   8      158.98      154.81      7.79 o
   2  16   8       20.83       24.23      4.16 o
   3  16   8       16.64       16.62      4.12 o
  -9  17   8       18.08       22.07      4.10 o
  -8  17   8        1.57        2.46      2.83 o
  -7  17   8        2.29        1.88      2.40 o
  -6  17   8        8.87        9.43      2.59 o
  -5  17   8        0.01       -1.90      1.90 o
  -4  17   8       11.24       12.48      3.35 o
  -3  17   8       15.45       11.64      3.35 o
  -2  17   8        0.00        2.26      2.88 o
  -1  17   8        1.34       -2.91      3.39 o
   0  17   8       27.78       26.63      4.16 o
   1  17   8       20.26       23.84      4.75 o
   2  17   8        3.34        4.01      3.35 o
  -9  18   8       11.87        5.62      3.26 o
  -8  18   8        1.69        3.19      2.93 o
  -7  18   8       55.49       54.83      5.74 o
  -6  18   8        9.28        6.07      3.26 o
  -5  18   8        2.06        1.86      2.71 o
  -4  18   8        1.36        1.44      2.71 o
  -3  18   8       34.10       41.43      4.45 o
  -2  18   8       17.99       17.20      3.67 o
  -1  18   8       20.63       25.23      4.07 o
   0  18   8       44.20       39.78      4.98 o
   1  18   8       29.28       38.89      4.77 o
   2  18   8       23.22       26.86      4.57 o
  -8  19   8        0.96       -1.41      2.83 o
  -7  19   8       25.21       28.61      4.24 o
  -6  19   8        0.04        4.98      2.71 o
  -5  19   8        1.96        1.12      2.71 o
  -4  19   8        2.32       -0.08      2.71 o
  -3  19   8       24.71       36.16      4.31 o
  -2  19   8        5.32        1.36      2.88 o
  -1  19   8       88.64      112.97      6.40 o
   0  19   8        0.01        2.19      3.03 o
   1  19   8       58.86       64.81     11.09 o
  -7  20   8       11.35       16.68      8.60 o
  -6  20   8       20.25       23.18      3.99 o
  -5  20   8       16.44       13.12      3.48 o
  -4  20   8        4.15        5.81      3.03 o
  -3  20   8        9.25        9.59      3.35 o
  -2  20   8       41.78       45.65      4.95 o
  -1  20   8       40.66       46.00      4.95 o
   0  20   8       14.00       11.13      7.69 o
  -6  21   8       21.74       23.20      3.91 o
  -5  21   8       12.08        9.37      3.35 o
  -4  21   8        0.96       -1.36      3.17 o
  -3  21   8        9.97       15.23      3.67 o
  -2  21   8       17.92       30.30      4.31 o
  -1  21   8       12.32       12.22      3.52 o
  -5  22   8        0.54        7.01      4.75 o
  -4  22   8       19.44       21.98      3.85 o
  -3  22   8       34.40       47.53      5.12 o
  -2  22   8       66.45       73.31      5.91 o
 -12   1   9        1.01        0.45      3.52 o
 -11   1   9        0.86        2.11      2.69 o
 -10   1   9       11.03        8.10      2.61 o
  -9   1   9        2.31        0.30      1.97 o
  -8   1   9        0.97       -0.22      1.64 o
  -7   1   9        7.74        6.11      1.76 o
  -6   1   9        5.94        7.46      2.07 o
  -5   1   9       61.60       59.82      4.31 o
  -4   1   9       10.06        7.85      2.09 o
  -3   1   9        0.95       12.57      2.26 o
  -2   1   9      107.99      108.15      5.36 o
  -1   1   9        3.23       -0.30      2.81 o
   0   1   9       47.13       53.51      3.66 o
   1   1   9       34.24       28.43      4.42 o
   2   1   9       12.35       11.10      2.59 o
   3   1   9        0.09        2.01      2.29 o
   4   1   9       23.12       17.14      3.12 o
 -12   2   9        0.61       -1.36      3.20 o
 -11   2   9        4.63        6.48      2.85 o
 -10   2   9       34.83       35.59      4.18 o
  -9   2   9        0.03        2.87      2.09 o
  -8   2   9       23.65       27.57      2.39 o
  -7   2   9       15.90       14.41      2.18 o
  -6   2   9        5.03        5.80      2.02 o
  -5   2   9       24.62       28.89      2.75 o
  -4   2   9       31.12       31.67      3.72 o
  -3   2   9       78.12       79.39      4.25 o
  -2   2   9       11.47       14.75      2.37 o
  -1   2   9        1.21        2.65      1.95 o
   0   2   9      154.21      144.12      5.25 o
   1   2   9        5.36        7.33      2.31 o
   2   2   9      113.23      122.80      5.48 o
   3   2   9        0.44       -1.04      2.25 o
   4   2   9       25.13       25.88      4.00 o
 -12   3   9        2.49        5.22      2.95 o
 -11   3   9       11.01       11.74      3.30 o
 -10   3   9       17.07       13.06      3.04 o
  -9   3   9        1.00       -1.40      2.09 o
  -8   3   9       27.27       17.90      2.63 o
  -7   3   9        0.49       -1.64      1.64 o
  -6   3   9       16.04       15.22      2.31 o
  -5   3   9       13.23       19.97      2.76 o
  -4   3   9        4.82        0.86      1.74 o
  -3   3   9       27.51       30.25      2.77 o
  -2   3   9        7.14        5.05      2.09 o
  -1   3   9      117.55      112.85      4.68 o
   0   3   9        3.52        3.14      2.02 o
   1   3   9       31.11       31.66      3.22 o
   2   3   9       22.75       25.27      3.09 o
   3   3   9       19.87       26.10      5.71 o
   4   3   9        0.13       -2.69      2.69 o
 -12   4   9        3.80        4.75      4.30 o
 -11   4   9        2.61        7.71      2.95 o
 -10   4   9        2.86        3.70      2.69 o
  -9   4   9       18.76       22.01      3.66 o
  -8   4   9        5.09        4.80      1.86 o
  -7   4   9       14.60       16.07      2.25 o
  -6   4   9        1.49        2.34      1.72 o
  -5   4   9       21.80       10.85      2.20 o
  -4   4   9        7.40        8.43      2.14 o
  -3   4   9       15.95       29.01      2.77 o
  -2   4   9        0.75        0.69      1.91 o
  -1   4   9       10.30        8.94      2.31 o
   0   4   9        2.99        2.37      2.09 o
   1   4   9        6.59        5.25      2.20 o
   2   4   9       94.27       88.46      4.97 o
   3   4   9        0.13        0.38      2.85 o
   4   4   9        1.76        2.22      4.26 o
 -11   5   9        8.72       16.11      3.30 o
 -10   5   9        5.06        2.26      2.61 o
  -9   5   9       18.49       21.58      3.55 o
  -8   5   9        5.21        2.94      1.73 o
  -7   5   9        1.00        0.95      1.76 o
  -6   5   9        7.87        8.67      1.92 o
  -5   5   9        4.88        5.12      2.02 o
  -4   5   9       56.04       47.48      3.33 o
  -3   5   9        1.30        5.92      2.09 o
  -2   5   9      175.10      191.42      8.62 o
  -1   5   9       84.89       93.14      4.52 o
   0   5   9        8.15        6.99      2.68 o
   1   5   9        1.64        0.62      2.02 o
   2   5   9        1.22        3.96      2.37 o
   3   5   9       29.19       22.83      3.72 o
   4   5   9       26.66       34.90      5.43 o
 -11   6   9        0.18        0.00      2.85 o
 -10   6   9        3.63       -2.23      2.49 o
  -9   6   9        0.01        1.61      2.71 o
  -8   6   9        0.21       -1.13      1.83 o
  -7   6   9        0.70        1.04      1.77 o
  -6   6   9        0.81        4.00      1.81 o
  -5   6   9        2.35       -0.23      1.81 o
  -4   6   9       39.70       35.42      3.09 o
  -3   6   9      517.67      557.75     15.41 o
  -2   6   9        1.94        1.05      1.91 o
  -1   6   9        4.78        4.05      2.09 o
   0   6   9       34.76       38.59      3.38 o
   1   6   9       40.08       56.51      4.83 o
   2   6   9        6.68        9.18      2.95 o
   3   6   9       56.60       53.71      4.84 o
 -11   7   9        0.60       -2.47      4.00 o
 -10   7   9        0.68        1.99      2.69 o
  -9   7   9        3.53        3.03      2.59 o
  -8   7   9        0.60       -0.43      1.97 o
  -7   7   9       42.09       52.28      3.92 o
  -6   7   9        0.52       -0.54      1.72 o
  -5   7   9        3.95        1.39      1.69 o
  -4   7   9       22.82       22.17      2.71 o
  -3   7   9        2.78       16.84      2.54 o
  -2   7   9       97.26      103.23      4.62 o
  -1   7   9       30.58       30.20      2.93 o
   0   7   9       59.32       63.18      3.94 o
   1   7   9      135.25      129.31      6.42 o
   2   7   9        0.08       -0.65      2.52 o
   3   7   9        0.03        0.80      2.76 o
 -11   8   9        0.47        1.03      2.69 o
 -10   8   9       44.06       41.34      4.94 o
  -9   8   9       25.22       25.49      3.91 o
  -8   8   9       65.66       73.29      6.53 o
  -7   8   9        3.89        3.61      2.74 o
  -6   8   9       17.03       19.61      2.38 o
  -5   8   9       74.82       73.30      3.60 o
  -4   8   9       28.22       25.95      2.82 o
  -3   8   9       30.97       39.53      3.16 o
  -2   8   9       13.78       14.65      2.43 o
  -1   8   9        1.88       -0.84      2.22 o
   0   8   9        1.54       -0.83      2.02 o
   1   8   9       65.00       70.14      5.03 o
   2   8   9        5.78        9.50      3.13 o
   3   8   9       44.42       43.08      5.31 o
 -11   9   9       13.55       17.53      3.64 o
 -10   9   9        4.61        3.31      2.78 o
  -9   9   9       17.55       17.66      3.26 o
  -8   9   9       20.50       21.19      2.97 o
  -7   9   9       23.15       19.30      3.40 o
  -6   9   9      194.23      181.99      5.82 o
  -5   9   9        0.37       -0.83      1.73 o
  -4   9   9      121.60      115.10      4.96 o
  -3   9   9       20.80       21.97      2.70 o
  -2   9   9        2.12       -1.47      1.81 o
  -1   9   9      139.14      149.36      5.30 o
   0   9   9        3.74        7.81      2.59 o
   1   9   9       63.15       73.23      5.24 o
   2   9   9        9.52        7.45      3.04 o
   3   9   9       47.14       55.43      5.03 o
 -11  10   9        0.11       -1.72      2.78 o
 -10  10   9        0.18       -0.12      2.78 o
  -9  10   9        5.87        6.66      2.73 o
  -8  10   9        1.14       -1.99      2.48 o
  -7  10   9       17.06       22.50      3.16 o
  -6  10   9        2.59        1.37      2.14 o
  -5  10   9      116.81      120.60      6.73 o
  -4  10   9        6.52        8.68      2.35 o
  -3  10   9       19.19       17.91      2.81 o
  -2  10   9        5.17        3.51      2.14 o
  -1  10   9      164.55      172.29      6.70 o
   0  10   9       42.40       32.16      3.83 o
   1  10   9        0.64        0.09      2.59 o
   2  10   9      126.04      126.74      8.97 o
   3  10   9        3.81        6.79      3.84 o
 -10  11   9        6.53        4.94      4.70 o
  -9  11   9        1.46        3.55      2.69 o
  -8  11   9        0.57       -2.32      2.32 o
  -7  11   9       33.68       31.34      3.16 o
  -6  11   9        0.65        0.83      2.10 o
  -5  11   9       33.37       38.79      3.66 o
  -4  11   9      164.65      162.71      5.42 o
  -3  11   9      137.75      134.60      4.86 o
  -2  11   9        1.29        2.36      3.03 o
  -1  11   9       35.26       42.65      4.34 o
   0  11   9       12.99       16.37      3.11 o
   1  11   9        0.38        0.77      2.78 o
   2  11   9       37.02       37.35      4.35 o
 -10  12   9        5.60        2.34      2.76 o
  -9  12   9        1.64        4.10      2.66 o
  -8  12   9       23.67       18.61      3.22 o
  -7  12   9       14.90       13.78      2.59 o
  -6  12   9        2.94        3.75      2.16 o
  -5  12   9      134.54      131.66      4.97 o
  -4  12   9       30.39       28.80      2.97 o
  -3  12   9        7.02        3.65      2.43 o
  -2  12   9       40.35       35.10      4.48 o
  -1  12   9      113.36      110.90      7.02 o
   0  12   9        0.07       -1.01      2.83 o
   1  12   9        0.18        1.10      3.03 o
   2  12   9       46.22       48.92     13.12 o
 -10  13   9        3.78        7.97      3.06 o
  -9  13   9       11.23        6.94      2.87 o
  -8  13   9       13.42       10.99      2.99 o
  -7  13   9       11.49        6.16      2.66 o
  -6  13   9       26.09       30.97      3.13 o
  -5  13   9        2.06        0.00      2.40 o
  -4  13   9       27.73       30.98      3.48 o
  -3  13   9        3.25        9.70      2.73 o
  -2  13   9       43.50       42.46      3.98 o
  -1  13   9        1.03        1.58      2.88 o
   0  13   9       19.89       17.68      3.80 o
   1  13   9        0.70        6.85      3.39 o
   2  13   9        0.02       -0.67      3.35 o
  -9  14   9        0.11       -1.60      2.94 o
  -8  14   9        0.19        2.26      3.03 o
  -7  14   9        1.87        2.45      3.03 o
  -6  14   9        9.96       13.62      2.85 o
  -5  14   9        0.82       -0.81      2.25 o
  -4  14   9        4.41        2.99      3.88 o
  -3  14   9       47.36       50.47      4.16 o
  -2  14   9       11.04        7.92      3.20 o
  -1  14   9        3.35        3.62      3.20 o
   0  14   9       15.67       14.88      3.84 o
   1  14   9       42.06       47.83      5.41 o
  -9  15   9        3.55        4.44      3.35 o
  -8  15   9        0.01       -0.45      5.88 o
  -7  15   9        0.23        2.49      2.88 o
  -6  15   9        1.41       -1.96      2.92 o
  -5  15   9        2.29       -2.25      2.25 o
  -4  15   9       24.99       21.01      3.22 o
  -3  15   9        0.01        2.85      2.71 o
  -2  15   9       25.45       31.48      6.56 o
  -1  15   9        1.27        1.36      2.88 o
   0  15   9        5.39       11.49      3.67 o
   1  15   9       20.09       21.27      6.33 o
  -8  16   9        7.67       11.39      3.59 o
  -7  16   9        0.06        0.00      2.83 o
  -6  16   9       29.38       29.44      4.06 o
  -5  16   9        5.94       -0.90      2.35 o
  -4  16   9        1.65        6.79      3.20 o
  -3  16   9        7.43        5.66      3.20 o
  -2  16   9        2.05       -0.48      3.03 o
  -1  16   9        5.17        6.33      3.20 o
   0  16   9       27.73       34.84      4.95 o
  -8  17   9        1.31       -2.83      2.83 o
  -7  17   9        2.32        6.33      4.07 o
  -6  17   9        3.71        2.73      2.52 o
  -5  17   9        0.69        0.19      2.71 o
  -4  17   9       10.09        8.94      3.35 o
  -3  17   9        7.23        6.18      3.85 o
  -2  17   9       57.72       63.14      5.76 o
  -1  17   9       32.34       35.42      4.77 o
   0  17   9        1.18        3.15      3.35 o
  -7  18   9        8.80       11.52      3.80 o
  -6  18   9        6.70        4.52      3.20 o
  -5  18   9        4.53        8.86      3.35 o
  -4  18   9        0.06        1.26      3.03 o
  -3  18   9        0.09        0.23      3.85 o
  -2  18   9       10.03       14.19      4.30 o
  -1  18   9       22.51       30.77      4.63 o
  -6  19   9        9.65        6.40      3.35 o
  -5  19   9        6.87        9.67      3.48 o
  -4  19   9        8.61        3.40      4.52 o
  -3  19   9        0.48       -0.29      3.03 o
  -2  19   9        5.43        7.33      3.35 o
 -11   0  10        0.05        5.43      4.98 o
 -10   0  10        1.55       -0.88      3.15 o
  -9   0  10        0.42        1.50      3.03 o
  -8   0  10       34.36       45.82      5.27 o
  -7   0  10        5.18        1.86      3.39 o
  -6   0  10        2.15        6.56      3.20 o
  -5   0  10       31.00       36.04      5.66 o
  -4   0  10       44.96       46.38      5.12 o
  -3   0  10       47.49       35.86      4.63 o
  -2   0  10       77.32       79.37      6.23 o
  -1   0  10       92.80       92.26      6.87 o
   0   0  10        8.52        2.04      3.20 o
   1   0  10        8.95        2.69      3.35 o
   2   0  10        1.72        3.17      5.20 o
 -11   1  10        0.20        5.20      3.52 o
 -10   1  10        0.19       -1.17      2.94 o
  -9   1  10        9.03        3.97      2.25 o
  -8   1  10        0.71       -0.79      2.04 o
  -7   1  10        0.47       -1.84      1.84 o
  -6   1  10        5.21        5.04      2.25 o
  -5   1  10        5.05        4.35      2.20 o
  -4   1  10       31.14       31.94      4.32 o
  -3   1  10        4.18        5.28      2.25 o
  -2   1  10       14.08       17.66      2.81 o
  -1   1  10        6.75        4.19      2.26 o
   0   1  10        3.72        5.65      3.47 o
   1   1  10        0.01       -2.25      2.25 o
   2   1  10       46.18       52.08      4.24 o
 -11   2  10        0.09       -2.43      2.43 o
 -10   2  10        0.42       -0.61      2.52 o
  -9   2  10        2.46        4.60      2.37 o
  -8   2  10        4.20        4.98      2.25 o
  -7   2  10       28.96       32.36      4.05 o
  -6   2  10       16.26       14.84      2.59 o
  -5   2  10       10.21        9.83      2.54 o
  -4   2  10        0.91        0.85      2.18 o
  -3   2  10        4.96        5.16      2.29 o
  -2   2  10        0.10        1.70      2.20 o
  -1   2  10        2.81        1.58      2.55 o
   0   2  10        5.16        2.21      2.23 o
   1   2  10        0.85        2.43      2.43 o
   2   2  10       13.88       15.16      3.92 o
 -11   3  10        2.60        2.94      2.85 o
 -10   3  10        4.40       -0.01      2.59 o
  -9   3  10        0.15        7.28      2.85 o
  -8   3  10        0.31        0.02      2.02 o
  -7   3  10        8.45        6.12      2.29 o
  -6   3  10       13.73       14.93      2.58 o
  -5   3  10        5.51        0.81      2.09 o
  -4   3  10       12.32       11.99      2.49 o
  -3   3  10       26.35       26.33      2.99 o
  -2   3  10       73.74       77.25      4.44 o
  -1   3  10       17.63       15.52      2.70 o
   0   3  10       12.36        9.40      2.59 o
   1   3  10       12.28       18.97      3.07 o
   2   3  10       66.90       83.77     16.44 o
 -11   4  10        4.46        7.36      3.04 o
 -10   4  10        0.00       -2.59      2.59 o
  -9   4  10        0.17        2.87      2.61 o
  -8   4  10       14.34       12.11      2.59 o
  -7   4  10        0.17       -0.91      2.02 o
  -6   4  10       14.37       13.98      2.94 o
  -5   4  10        0.14       -1.84      1.97 o
  -4   4  10        1.51        3.65      2.18 o
  -3   4  10       87.01       94.02      5.03 o
  -2   4  10        1.17       -0.45      2.04 o
  -1   4  10        7.21        9.16      2.49 o
   0   4  10        2.89        3.07      2.37 o
   1   4  10       67.25       84.21      4.91 o
   2   4  10        0.43        0.38      2.78 o
 -10   5  10       11.28       13.03      3.22 o
  -9   5  10        0.66        2.42      2.85 o
  -8   5  10        4.18        3.72      2.59 o
  -7   5  10        0.71        0.84      2.09 o
  -6   5  10       12.81       27.93      2.99 o
  -5   5  10       23.70       25.39      2.93 o
  -4   5  10       19.26       26.53      3.11 o
  -3   5  10        0.00       -1.10      2.09 o
  -2   5  10       10.49       11.72      2.54 o
  -1   5  10       82.32       83.63      5.03 o
   0   5  10        1.16        0.90      2.31 o
   1   5  10        4.23        3.77      2.87 o
   2   5  10        1.72        1.81      2.87 o
 -10   6  10        4.69        6.94      3.13 o
  -9   6  10       39.14       52.59      4.69 o
  -8   6  10        0.55        0.33      2.43 o
  -7   6  10       31.58       33.97      3.83 o
  -6   6  10        2.70        4.60      2.25 o
  -5   6  10        1.83        3.88      2.29 o
  -4   6  10        1.90        1.97      2.09 o
  -3   6  10        1.54        4.59      2.25 o
  -2   6  10        3.45        5.11      2.37 o
  -1   6  10        3.75        3.36      2.29 o
   0   6  10        3.08        2.37      2.37 o
   1   6  10        0.14       -0.41      2.87 o
   2   6  10        0.00        1.21      3.13 o
 -10   7  10       14.69       16.83      3.56 o
  -9   7  10       65.05       73.82      5.31 o
  -8   7  10       16.83       19.14      3.28 o
  -7   7  10       29.27       37.81      3.90 o
  -6   7  10        1.92        9.35      2.87 o
  -5   7  10       25.51       30.85      2.93 o
  -4   7  10       21.50       24.60      2.89 o
  -3   7  10        6.37       10.32      2.54 o
  -2   7  10        1.26        0.00      2.14 o
  -1   7  10        0.45        0.21      2.25 o
   0   7  10       14.63       13.94      3.26 o
   1   7  10       17.19       21.02      5.28 o
 -10   8  10        2.96       -1.64      2.69 o
  -9   8  10        3.60        8.52      3.11 o
  -8   8  10        1.54        2.21      2.69 o
  -7   8  10       41.28       33.38      3.92 o
  -6   8  10        0.10       -0.90      2.35 o
  -5   8  10        1.13       -0.25      2.23 o
  -4   8  10        2.91        3.17      2.25 o
  -3   8  10       20.44       15.61      2.65 o
  -2   8  10        2.87        3.34      2.37 o
  -1   8  10       44.26       42.37      5.83 o
   0   8  10       22.59       24.13      3.64 o
   1   8  10       75.89       88.20      5.92 o
 -10   9  10        2.48        4.55      3.04 o
  -9   9  10       18.95       21.44      3.66 o
  -8   9  10        1.04        0.18      2.52 o
  -7   9  10       41.93       41.14      5.23 o
  -6   9  10        5.65        1.85      3.40 o
  -5   9  10        1.02       -0.40      2.20 o
  -4   9  10       15.17       20.28      3.30 o
  -3   9  10       28.29       23.99      2.93 o
  -2   9  10        4.11        5.73      2.87 o
  -1   9  10       30.38       28.48      3.74 o
   0   9  10       18.37       22.40      4.48 o
   1   9  10       12.49       11.24      3.38 o
  -9  10  10        0.10        1.65      2.73 o
  -8  10  10       15.67       10.70      3.11 o
  -7  10  10       49.71       48.78      4.71 o
  -6  10  10        9.00       12.60      3.32 o
  -5  10  10       27.08       30.16      3.22 o
  -4  10  10        1.47       -1.44      2.43 o
  -3  10  10        0.07       -0.23      2.88 o
  -2  10  10       11.99       12.90      3.84 o
  -1  10  10       14.77       14.48      9.05 o
   0  10  10        1.62       -1.81      3.03 o
   1  10  10       59.03       70.55      6.87 o
  -9  11  10        6.37       12.28      3.19 o
  -8  11  10        7.52        1.41      2.69 o
  -7  11  10       37.94       38.25      4.16 o
  -6  11  10        0.32        9.77      3.02 o
  -5  11  10        3.40        1.20      2.25 o
  -4  11  10        0.01       -0.94      2.32 o
  -3  11  10       42.11       49.74      5.59 o
  -2  11  10       35.28       33.03      4.63 o
  -1  11  10        0.87        2.04      3.20 o
   0  11  10       23.62       30.38      6.33 o
  -9  12  10        0.76       -2.19      2.64 o
  -8  12  10        6.22        6.12      3.79 o
  -7  12  10        0.50        0.56      2.66 o
  -6  12  10       15.65       25.25      5.43 o
  -5  12  10        0.45       -2.71      2.71 o
  -4  12  10       15.84       18.91      3.38 o
  -3  12  10        6.55       12.61      3.82 o
  -2  12  10        5.91        3.62      3.20 o
  -1  12  10        0.02       -2.49      3.20 o
   0  12  10        0.41       -2.71      2.71 o
  -8  13  10       11.21        8.77      4.07 o
  -7  13  10        2.12        7.90      5.20 o
  -6  13  10        4.27        5.90      4.30 o
  -5  13  10        3.40       -0.07      3.03 o
  -4  13  10        0.40       -2.40      2.40 o
  -3  13  10       26.63       34.87      4.80 o
  -2  13  10        0.01       -0.05      4.98 o
  -1  13  10       12.03        6.49      3.67 o
  -8  14  10        0.09       -2.26      4.98 o
  -7  14  10        0.61        0.84      6.11 o
  -6  14  10       35.07       28.25      4.63 o
  -5  14  10        1.07       -2.71      2.71 o
  -4  14  10        6.34        2.94      3.20 o
  -3  14  10        4.57        1.91      3.03 o
  -2  14  10        0.74        0.68      3.20 o
  -1  14  10        1.15        1.19      3.35 o
  -7  15  10        0.18       -2.19      3.03 o
  -6  15  10        2.71        1.15      4.30 o
  -5  15  10        9.54       10.86      3.67 o
  -4  15  10        0.18        2.95      3.35 o
  -3  15  10        6.36        3.62      4.75 o
  -2  15  10       14.58       20.13      7.24 o
  -6  16  10        8.23       11.15      3.67 o
  -5  16  10        1.70        0.45      3.20 o
  -4  16  10       11.77       13.76      3.99 o
  -3  16  10        0.12        2.37      3.35 o
  -9   1  11        1.72       -0.57      2.43 o
  -8   1  11        8.45        5.89      3.27 o
  -7   1  11        9.17        3.99      2.41 o
  -6   1  11       21.39       18.36      2.91 o
  -5   1  11        0.06       -0.08      2.18 o
  -4   1  11        2.60        2.41      2.37 o
  -3   1  11        2.35        0.74      2.24 o
  -2   1  11        0.07       -2.20      2.20 o
  -1   1  11       12.65       10.71      2.75 o
   0   1  11       10.87       13.11      3.08 o
  -9   2  11        0.34        2.29      2.66 o
  -8   2  11        2.63        0.71      2.25 o
  -7   2  11        0.34        0.29      2.35 o
  -6   2  11        0.50        1.04      2.25 o
  -5   2  11       20.73       23.50      3.11 o
  -4   2  11       19.14       28.03      3.38 o
  -3   2  11        0.00       -0.95      2.20 o
  -2   2  11       20.00       29.93      4.31 o
  -1   2  11        0.15        0.11      2.39 o
   0   2  11        1.96        1.38      2.54 o
  -9   3  11        1.58        1.95      2.69 o
  -8   3  11        1.04        2.83      2.85 o
  -7   3  11        0.56        3.07      3.24 o
  -6   3  11        5.90        7.94      2.70 o
  -5   3  11        4.49        2.12      2.37 o
  -4   3  11        4.33        6.31      2.59 o
  -3   3  11        0.02       -1.46      2.25 o
  -2   3  11        0.02       -2.14      2.14 o
  -1   3  11        1.62       -0.92      2.37 o
   0   3  11        9.08        8.89      3.13 o
  -9   4  11        0.08        1.67      2.69 o
  -8   4  11        0.74       -2.45      3.14 o
  -7   4  11        7.83       10.86      2.71 o
  -6   4  11        5.72        5.54      2.49 o
  -5   4  11        7.88        3.71      2.54 o
  -4   4  11       42.06       43.93      3.78 o
  -3   4  11       11.55       10.83      2.75 o
  -2   4  11        0.10        0.58      2.31 o
  -1   4  11        2.02        1.23      2.47 o
  -9   5  11        3.36        4.84      3.04 o
  -8   5  11        0.91       -2.69      2.69 o
  -7   5  11        1.45        0.88      2.69 o
  -6   5  11        0.15        1.07      2.37 o
  -5   5  11        3.07        1.66      2.31 o
  -4   5  11       24.83       22.70      3.74 o
  -3   5  11       31.21       37.45      3.73 o
  -2   5  11       21.86       29.82      3.50 o
  -1   5  11        8.09       12.23      2.98 o
  -9   6  11        1.61        4.75      3.84 o
  -8   6  11        0.00       -1.97      2.52 o
  -7   6  11        0.13        2.14      2.69 o
  -6   6  11        4.19        6.33      3.13 o
  -5   6  11       22.38       20.58      3.09 o
  -4   6  11        5.97        3.84      2.54 o
  -3   6  11       12.43       14.59      2.93 o
  -2   6  11       85.33      108.43      5.58 o
  -1   6  11        4.75        7.43      4.95 o
  -8   7  11        0.04        1.91      2.85 o
  -7   7  11        0.99        3.55      2.85 o
  -6   7  11        0.36       -1.26      2.69 o
  -5   7  11       10.49        9.41      3.08 o
  -4   7  11       15.19        9.50      3.04 o
  -3   7  11        2.54       -0.11      2.49 o
  -2   7  11       22.28       19.61      3.74 o
  -1   7  11       13.15       11.82      4.68 o
  -8   8  11        0.39       -3.21      3.85 o
  -7   8  11        0.28        4.34      2.85 o
  -6   8  11        7.28        6.48      2.93 o
  -5   8  11        8.47        5.37      2.95 o
  -4   8  11        5.74        8.72      3.22 o
  -3   8  11       22.20       24.44      4.80 o
  -2   8  11        0.24       -3.52      3.52 o
  -8   9  11        4.42        4.52      5.88 o
  -7   9  11       23.51       30.76      4.16 o
  -6   9  11        2.02       10.47      3.22 o
  -5   9  11        0.01        3.64      2.85 o
  -4   9  11        1.45       -1.51      3.35 o
  -3   9  11       89.08       93.92      7.36 o
  -2   9  11        7.32        5.79      3.99 o
  -7  10  11        8.58       15.38      3.40 o
  -6  10  11        3.56        3.02      2.87 o
  -5  10  11       10.59       16.29      4.16 o
  -4  10  11        0.41        3.78      3.48 o
  -3  10  11       20.43       17.62      4.31 o
  -6  11  11        1.00       -1.36      3.35 o
  -5  11  11       15.37       10.86      4.16 o
  -4  11  11        0.15       -1.70      3.15 o
  -3  11  11        0.01        9.50      5.43 o
 
